# Supplementary material for: Unveiling Species Diversity Within Early-Diverging Fungi from China IX: Four New Species of Mucor (Mucoromycota)
Source: J Fungi (Basel). 2025 Sep 19;11(9):682. doi: 10.3390/jof11090682 (PMC12470528; doi:10.3390/jof11090682)
Supplement: Supplementary file 1 [file jof-11-00682-s001.zip]

Archive with 3 entries (3 files):
- File S1.fas
- Table S1.pdf
- Table S2.xlsx
