# Supplementary material for: Unveiling Species Diversity Within Early-Diverging Fungi from China IX: Four New Species of Mucor (Mucoromycota)
Source: J Fungi (Basel). 2025 Sep 19;11(9):682. doi: 10.3390/jof11090682 (PMC12470528; doi:10.3390/jof11090682)
Supplement: Supplementary file 1 [file jof-11-00682-s001.zip › File S1.fas]

>JN206110_1_Mucor_abundans_CBS_521_66_18S__
--------ATCATTAAGTA----------------A--------------TTTGATATACTT----------------------------------------------------------------------------------------------------------------CGGT---------------------------------------------------ATATTC-------TC-----------TTTTA-------------------CTGTGAA-CTG-TATTA-TT---------GCATGACGC-TTGAGGGA--TGTCTATA-----------G---AT--CATAT------------------------GGGTAGGT------C-TAAA--GAATG---TTAACCGA-G--------TCA-TGATCAAGC----------TT--AGGCTTGTTRCCC-T-------------ATT-ATTA-TTTACC---------AAAAGAATTCAGTA---TTAATATTGTAACATAGA--CGTAAA-----------------AAATCTAT--AAAACAACTTTTAACAACGGATCTCTTGGTTCTCGCATCGATGAAGAACGTAGCAAAGTGCGATAACTAGTGTGAATTGCATATTCAGTGAATCATCGAGTCTTTGAACGCATCTTGCACTCATTGGTATTCCAAT-GAGTACGCCTGTTTCAGTATC-AAAAAC-ACCCCAC-ATT-CAAAT-----CTTTTTT------------TGA--ATGG--AACTTGAG---TYACAGTTTCACGACC------------------------------GT-----GCTCTTTAATTACAT-TA-----GGC-----CTGAT--------------------------------CTTGTTTAGACTGCCTGAA---C-TTTT-----TTTTAA--TATAAA-----------GGA--AAGTTTTG-----------------ACAAAATAAAC---------TGTGCT------G---G-----GGCCTTT--------------------AAA-C----------AAT------CTTTCT-----------TAAATT-----------TGATCTGAAATCAGGCGGGATTACCCGATTTCCCTAGTAACGGCGAGTGAAGAGGAAAGAGCTCAAAGTTGGAACCTGTTTGGCTTAGCTAAACCGGATTGTAAACTGTAGAAGTGTTTTCCAGGTACGCCAGGTAAAAAAGTCCTTTGGAACAGGGCATCATAGAGGGTGAGAATCCCGTCTTTGGCCTGAGCTGTT-GCCTTTTGTGATACATTTTCAAAGAGTCAGGTTGTTTGGGAATGCAGCCTAAATTGGGTGGTAAATCTCACCTAAAGCTAAATATTTGCGAGAGACCGATAGCGAACAAGTACCGTGAGGGAAAGATGAAAAGAACTTTGAAAAGAGAGTTAAACAGTATGTGAAATTGTTAAAAGGGAACCGTTTGGAGCCAGATTGGCTTGACTGTAATCAACTTAGGCTTTGGCCTGAGTGCACTTGCGGTCTA-T-GCCTGCCAACGACAGTTTTGTTTGGGGGAAAAAATT-ACAAGGAATGTGGCCC--CTC------G--GGGTGTTATAGCCTTGTAAAAAATACTCTGGATGGGACTGAGGAACGCAGTGAATGCC-TTT---A--GGCAAGGTTGCTAGGCGCTTTCGTTAATAAATGCTAGAATTTCTGCTTT-GGGTGGTGCTAGTG---TTTAAAGATGGAACTCGTTTGGTA-TACTTTTTA------TTCGCTTAGGTTGTTGGCTTAATGACTCTAAATGAC-------------------------------------------------------------------------------------------------------------------------------------------------------------------------------------------------------------------------------------------------------------------------------------------------------------------------------------------------------------------------------------------------------------------------------------------------------------------------------------------------------------------------------------------------------------------------------------------------------------------------------------------------------------------------------------------------------------------------------------------------------------------------------------------------------------------------------------------------------------------------------------------------------------------------------------------------------------------------------------------------------------------------------------------------------------------------------------------------------------------------------------------------------------------------------------------------------------------------------------------------------------------------------------------------------------------------------------------------------------------------------------------------------------------------------------------------------------------------
>JN206111_1_Mucor_abundans_CBS_388_35_18S__
--------ATCATTAAGTA----------------A--------------TTTGATATACTT----------------------------------------------------------------------------------------------------------------CGGT---------------------------------------------------ATATTC-------TC-----------TTTTA-------------------CTGTGAA-CTG-TATTA-TT---------GCATGACGC-TTGAGGGA--TGTCTATA-----------G---AT--CATAT------------------------GGGTAGGT------C-TARA--GAATG---TTAACCGA-G--------TCA-TGATCAAGC----------TT--AGGCTTGTTGCCC-T-------------ATT-ATTA-TTTACC---------AAAAGAATTCAGTA---TTAATATTGTAACATAGA--CGTAAA-----------------AAATCTAT--AAAACAACTTTTAACAACGGATCTCTTGGTTCTCGCATCGATGAAGAACGTAGCAAAGTGCGATAACTAGTGTGAATTGCATATTCAGTGAATCATCGAGTCTTTGAACGCATCTTGCACTCATTGGTATTCCAAT-GAGTACGCCTGTTTCAGTATC-AAAAAC-ACCCCAC-ATT-CAAAT-----CTTTTTT------------TGA--ATGG---AACTTGG-AGTYACAGTTTYACGACC------------------------------GT-----RCTCTTTAATTAYAT-TA-----GGC-----CTGAT--------------------------------CTTGTTTAGACTGCCTGAA---C-TTTT-----TTTTAA--TATAAA-----------GGA--AAGTTTTG-----------------ACAAAATAAAC---------TGTGCT------G---G-----GGCCTTT--------------------AAA-C----------AAT------CTTTCT-----------TAAAYT-----------TGATCTGAAATCAGGCGGGATTACCCGATTTCCCTAGTAACGGCGAGTGAAGAGGAAAGAGCTCAAAGTTGGAACCTGTTTGGCTTAGCTAAACCGGATTGTAAACTGTAGAAGTGTTTTCCAGGTACGCCAGGTAAAAAAGTCCTTTGGAACAGGGCATCATAGAGGGTGAGAATCCCGTCTTTGGCCTGAGCTGTT-GCCTTTTGTGATACATTTTCAAAGAGTCAGGTTGTTTGGGAATGCAGCCTAAATTGGGTGGTAAATCTCACCTAAAGCTAAATATTTGCGAGAGACCGATAGCGAACAAGTACCGTGAGGGAAAGATGAAAAGAACTTTGAAAAGAGAGTTAAACAGTATGTGAAATTGTTAAAAGGGAACCGTTTGGAGCCAGATTGGCTTGACTGTAATCAACTTAGGCTTTGGCCTGAGTGCACTTGCGGTCTA-T-GCCTGCCAACGACAGTTTTGTTTGGGGGAAAAAATT-ATAAGGAATGTGGCCT--CTC------G--GGGTGTTATAGCCTTGTAAAAAATACTCTGGATGGGACTGAGGAACGCAGTGAATGCC-TTT---A--GGCAAGGTTGCTAGGCGCTTTCGTTAATAAATGCTAGAATTTCTGCTTT-GGGTGGTGCTAGTG---TTTAAAGATGGAACTCGTTTGGTA-TACTTTTTA------TTCGCTTAGGTTGTTGGCTTAATGACTCTAAATGACCCGTCTTGAAACACGGACCAAGGAGTCCACCATAAGTGCAAGTATTTGGGTGACAAACCCATATGCGTAAGGAAACTGATTGATACGAAATCCTTGAGATGGCAGTATCACCCGGCGTTGACGTTTTATACTGAACTGACCGAGGTAAAGCACTTATGATGGGACCCGAAAGATGGTGAACTATGCCTGAATAGGGTGAAGCCGGAGGAAACTCCGGTGGAGGCTCGTAGCGATTCTGACGTGC-AATCGATCGTCAAATTTGGGTATAGGGGCGAAAGACTAATCGAACCATCTAGTAGCTGGTTCCTGCCGA--------------------------------------------------------------------------------------------------------------AACAAGCCTGTC------ATGGGTATTGTGCA-------AGATACTCTCTGTGG---------TATTCGAAAGTTTACTTTGAG-AGATT------GCTTTATGACTAAGGATTTGGTGATGAATATTGTC--ATGTGGGTTCCCTCTTGGGATGGTTATATCCCTCCTCCTGCTATCTTGAAGCCTAAGCCTATG-TGGACTGGTAAGCAAAT-----TGTTTCCATGGTCATTCCCAAAGGTATCAACTGTCAAACATTCCACTCTACTCACCCTGATGGTGAAAACACCTTGATTTCTCCTGGTGA-------TACTCGTGTCATCATTGAAAACGGTGAATTGATCTGTGGTATTGTCTGTAAAAAGACGGTTGGTACTGCTGGCGGTGGTCTTATCCACACCATCATGAATGAATTGGGTCCTGAAGCAGCCAAGAACTTTTTGGGTGGTACTCAGCAAGTAGTCAACTAC-----TGGTTACTTCAAAATGGTTTCAGTATTGGTATTGGTGATACTATTGCCGATAAGGTCTCTATGGCTACTATTACCAACATTATTTCACAAGCCAAGCAACGT-----------------------------GTACAAGAAGTTATTATCACTGCTCAACAAGATAAGCTTGAAGTT---CAACCTGGTATGACTTTGCGTGAATCTTTTGAAGCCAAGGTCAATCAAACTTTGAACAAAGCTCGTGAT---GATGCTGGTAAAATGG----CTCAAAACAGTTTAAAGGAAGACAACAATGTCAAACAGATGGTAATTTCTGGTTCCAAGGGTTCCTTTATTAATATTTCTCAAATGTCTGCTTGTGTCGGTCAACAAAACGTAGAAGGTAAACGTATTCCTTATGGTTTCAAGTTCCGTACTTTGCCCCATTTCTCCAAGGATGATCATAGTCCTGAAAGTCGTGGTTTTGTCGAAAACTC--------TTATTTAAGAGGTTTGACTCCT
>PP844894_1_Mucor_albicolonia__CNUFC_CY2027_
--------ATCATTAAATAAAAAATAATTTTTAGAG--------------TAAAATCTA--------------------------------------------------------------------------------------------------------------------------------------------------------------------------AATTTT-------TT-----------TTTTA-------------------CTGTGAA-CTG-TATTA-TT---------ATCTAGCGC-TTGAGGAATTGGTTCTGC-----------A---GA--CATAACG----------------------GGGTAGTC------TGCTGG--AAATG---TTAACCGA-G--------CTA-GAGTCAGAC---------CTTTACGGTCTGGTACCCTT-------------ATT-ATTA-TTTACC---------AAAAGAATTCAGTATTAATAA-ATTGTAACATAGA--CCTAAA-----------------AAATCTAT--AAAACAACTTTTAACAACGGATCTCTTGGTTCTCGCATCGATGAAGAACGTAGCAAAGTGCGATAACTAGTGTGAATTGCATATTCAGTGAATCATCGAGTCTTTGAACGCAACTTGCGCTCATTGGTATTCCAAT-GAGCACGCCTGTTTCAGTATC-AAAACC-AACCCTC-ATT-TAAGC-----ATTTGTT--------TGCTTAA--ATGG----ACTGTG------AGGATAACCGGTA-----------CCTTTTTTTTTTAAGGGGTAAAGGTGATCCTTTAAATGAAG-TAAAAGGGGC-----CTGGA----------------------TTTTTTT--ACTATCCACTTTTGACCGAT---CTTTTT----TTTTTAA--TATAAATTAAAAGGGGGGAATAAAGTAACT------------------TAAAGGAAAGTAAAAATTTTGTTTG------G---------GCCCTCC-----------------CAAAAA-T----------AAT-------TTTTT-----------AAAATT-----------TGATCTGAAATCAGGTGGGATTACCCGATTTCCCTAGTAACGGCGAGTGAAGAGGAAAGAGCTCAAAGTTGGAACCTGTTTGGCTTAGCTAAACCGGATTGTAAACTGTAGAAGTGTTTTCCTGACACGCCAGATAAATAAGTCCTTTGGAACAGGGCATCATAGAGGGTGAGAATCCCGTCTTTGGTCTGAGCAGTT-GTCTATTGTGATACACTTTCAAAGAGTCAGGTTGTTTGGGAATGCAGCCTAAATTGGGTGGTAAATCTCACCTAAAGCTAAATATTTGCGAGAGACCGATAGCGAACAAGTACCGTGAGGGAAAGATGAAAAGAACTTTGAAAAGAGAGTTAAACAGTATGTGAAATTGTTAAAAGGGAACCGTTTGGAGCCAGACTGGCTTGACTGTAATCAATCTAGGTTTCGACCTGGATGCACTTGCGGTCTATT-GCCTGCCAACGACAATTTTATTTGGGGGAAAAAACC-AAGAGGAATGTGGCCT--TTC------G--GGGTGTTATAGCCTCTTGGAAAATACCCTGGATTGGATTGAGGAACGCAGCGAATGCCTTTT---A--GGCAAGATTGCTGGGCGCTTTTGTTGATAGATGCTAGAATTTCTGCCTT-GGGTGGTGCTAGTG---TCTTAATGCGAAACTCGCCTAGTA-TATTTTTTA------TTCGCTTAGGTTGTTGGCTTAATGACTCTAAATGAC-------------------------------------------------------------------------------------------------------------------------------------------------------------------------------------------------------------------------------------------------------------------------------------------------------------------------------------------------------------------------------------------------------------------------------------------------------------------------------------------------------------------------------------------------------------------------------------------------------------------------------------------------------------------------------------------------------------------------------------------------------------------------------------------------------------------------------------------------------------------------------------------------------------------------------------------------------------------------------------------------------------------------------------------------------------------------------------------------------------------------------------------------------------------------------------------------------------------------------------------------------------------------------------------------------------------------------------------------------------------------------------------------------------------------------------------------------------------------
>PP844895_1_Mucor_albicolonia__CNUFC_CY2028_
--------ATCATTAAATAAAAAATAATTTTTAGAG--------------TAAAATCTA--------------------------------------------------------------------------------------------------------------------------------------------------------------------------AATTTT-------TT-----------TTTTA-------------------CTGTGAA-CTG-TATTA-TT---------ATCTAGCGC-TTGAGGAATTGGTTCTGC-----------A---GA--CATAACG----------------------GGGTAGTC------TGCTGG--AAATG---TTAACCGA-G--------CTA-GAGTCAGAC---------CTTTACGGTCTGGTACCCTT-------------ATT-ATTA-TTTACC---------AAAAGAATTCAGTATTAATAA-ATTGTAACATAGA--CCTAAA-----------------AAATCTAT--AAAACAACTTTTAACAACGGATCTCTTGGTTCTCGCATCGATGAAGAACGTAGCAAAGTGCGATAACTAGTGTGAATTGCATATTCAGTGAATCATCGAGTCTTTGAACGCAACTTGCGCTCATTGGTATTCCAAT-GAGCACGCCTGTTTCAGTATC-AAAACC-AACCCTC-ATT-TAAGC-----ATTTGTT--------TGCTTAA--ATGG----ACTGTG------AGGATAACCGGTA-----------CCTTTTTTTTTTAAGGGGTAAAGGTGATCCTTTAAATGAAG-TAAAAGGGGC-----CTGGA------------------------TTTTTTTACTATCCACTTTTGACCGAT---CTTTTT----TTTTTAA--TATAAATTAAAAGGGGGGAATAAAGTAACT------------------TAAAGGAAAGTAAAAATTTTGTTTG----------------GGCCCTC-----------------CCAAAAAT----------AAT-------TTTTT-----------AAAATT-----------TGATCTGAAATCAGGTGGGATTACCCGATTTCCCTAGTAACGGCGAGTGAAGAGGAAAGAGCTCAAAGTTGGAACCTGTTTGGCTTAGCTAAACCGGATTGTAAACTGTAGAAGTGTTTTCCTGACACGCCAGATAAATAAGTCCTTTGGAACAGGGCATCATAGAGGGTGAGAATCCCGTCTTTGGTCTGAGCAGTT-GTCTATTGTGATACACTTTCAAAGAGTCAGGTTGTTTGGGAATGCAGCCTAAATTGGGTGGTAAATCTCACCTAAAGCTAAATATTTGCGAGAGACCGATAGCGAACAAGTACCGTGAGGGAAAGATGAAAAGAACTTTGAAAAGAGAGTTAAACAGTATGTGAAATTGTTAAAAGGGAACCGTTTGGAGCCAGACTGGCTTGACTGTAATCAATCTAGGTTTCGACCTGGATGCACTTGCGGTCTATT-GCCTGCCAACGACAATTTTATTTGGGGGAAAAAACC-AAGAGGAATGTGGCCT--TTC------G--GGGTGTTATAGCCTCTTGGAAAATACCCTGGATTGGATTGAGGAACGCAGCGAATGCCTTTT---A--GGCAAGATTGCTGGGCGCTTTTGTTGATAGATGCTAGAATTTCTGCCTT-GGGTGGTGCTAGTG---TCTTAATGCGAAACTCGCCTAGTA-TATTTTTTA------TTCGCTTAGGTTGTTGGCTTAATGACTCTAAATGAC-------------------------------------------------------------------------------------------------------------------------------------------------------------------------------------------------------------------------------------------------------------------------------------------------------------------------------------------------------------------------------------------------------------------------------------------------------------------------------------------------------------------------------------------------------------------------------------------------------------------------------------------------------------------------------------------------------------------------------------------------------------------------------------------------------------------------------------------------------------------------------------------------------------------------------------------------------------------------------------------------------------------------------------------------------------------------------------------------------------------------------------------------------------------------------------------------------------------------------------------------------------------------------------------------------------------------------------------------------------------------------------------------------------------------------------------------------------------------
>PP844896_1_Mucor_albicolonia__CNUFC_CY2311_
--------ATCATTAAATAAAAAATAATTTTTAGAG--------------TAAAATCTA--------------------------------------------------------------------------------------------------------------------------------------------------------------------------AATTTT-------TT-----------TTTTA-------------------CTGTGAA-CTG-TATTA-TT---------ATCTAGCGC-TTGAGGAATTGGTTCTGC-----------A---GA--CATAACG----------------------GGGTAGTC------TGCTGG--AAATG---TTAACCGA-G--------CTA-GAGTCAGAC---------CTTTACGGTCTGGTACCCTT-------------ATT-ATTA-TTTACC---------AAAAGAATTCAGTATTAATAA-ATTGTAACATAGA--CCTAAA-----------------AAATCTAT--AAAACAACTTTTAACAACGGATCTCTTGGTTCTCGCATCGATGAAGAACGTAGCAAAGTGCGATAACTAGTGTGAATTGCATATTCAGTGAATCATCGAGTCTTTGAACGCAACTTGCGCTCATTGGTATTCCAAT-GAGCACGCCTGTTTCAGTATC-AAAACC-AACCCTC-ATT-TAAGC-----ATTTGTT--------TGCTTAA--ATGG----ACTGTG------AGGATAACCGGTA-----------CCTTTTTTTTTTAAGGGGTAAAGGTGATCCTTTAAATGAAG-TAAAAGGGGC-----CTGGA------------------------TTTTTTTACTATCCACTTTTGACCGAT---CTTTTT----TTTTTAA--TATAAATTAAAAGGGGGGAATAAAGTAACT------------------TAAAGGAAAGTAAAAATTTTGTTTG----------------GGCCCTC-----------------CCAAAAAT----------AAT-------TTTTT-----------AAAATT-----------TGATCTGAAATCAGGTGGGATTACCCGATTTCCCTAGTAACGGCGAGTGAAGAGGAAAGAGCTCAAAGTTGGAACCTGTTTGGCTTAGCTAAACCGGATTGTAAACTGTAGAAGTGTTTTCCTGACACGCCAGATAAATAAGTCCTTTGGAACAGGGCATCATAGAGGGTGAGAATCCCGTCTTTGGTCTGAGCAGTT-GTCTATTGTGATACACTTTCAAAGAGTCAGGTTGTTTGGGAATGCAGCCTAAATTGGGTGGTAAATCTCACCTAAAGCTAAATATTTGCGAGAGACCGATAGCGAACAAGTACCGTGAGGGAAAGATGAAAAGAACTTTGAAAAGAGAGTTAAACAGTATGTGAAATTGTTAAAAGGGAACCGTTTGGAGCCAGACTGGCTTGACTGTAATCAATCTAGGTTTCGACCTGGATGCACTTGCGGTCTATT-GCCTGCCAACGACAATTTTATTTGGGGGAAAAAACC-AAGAGGAATGTGGCCT--TTC------G--GGGTGTTATAGCCTCTTGGAAAATACCCTGGATTGGATTGAGGAACGCAGCGAATGCCTTTT---A--GGCAAGATTGCTGGGCGCTTTTGTTGATAGATGCTAGAATTTCTGCCTT-GGGTGGTGCTAGTG---TCTTAATGCGAAACTCGCCTAGTA-TATTTTTTA------TTCGCTTAGGTTGTTGGCTTAATGACTCTAAATGAC-------------------------------------------------------------------------------------------------------------------------------------------------------------------------------------------------------------------------------------------------------------------------------------------------------------------------------------------------------------------------------------------------------------------------------------------------------------------------------------------------------------------------------------------------------------------------------------------------------------------------------------------------------------------------------------------------------------------------------------------------------------------------------------------------------------------------------------------------------------------------------------------------------------------------------------------------------------------------------------------------------------------------------------------------------------------------------------------------------------------------------------------------------------------------------------------------------------------------------------------------------------------------------------------------------------------------------------------------------------------------------------------------------------------------------------------------------------------------
>NR_103634_1_Mucor_aligarensis_CBS_993_70_
--------ATCATTAAATA----------------A--------------TTTGATATTTCT-------------------------------------------------------------------------------------------------------------------------------------------------------GATTTATTTCAGTTAAATATTC-------TA-----------TTTTA-------------------CTGTGAA-CTG-TATTA-TT---------ACGAGATGT-TTGAGGGA--TGCTTACC-----------G---AC--TATAA------------------------GGATAGGT------C-AGTA--GGATG---TTAACCGA-G--------TCT-TGATCAAGC-----TTTCTTTTTAAGCTTGGTATCC-T-------------ATT-ATTA-TTTACC---------AAAAGAATTCAGTAT--AAAATATTGTAACATAGA--CCTAAA-----------------AAATCTAT-AAAAACAACTTTTAACAACGGATCTCTTGGTTCTCGCATCGATGAAGAACGTAGCAAAGTGCGATAACTAGTGTGAATTGCATATTCAGTGAATCATCGAGTCTTTGAACGCATCTTGCGCTCATTGGTATTCCAAT-GAGCACGCCTGTTTCAGTATC-AGAAAC-ACCCCAC-ATT-CAAAA-----TCTTTTT----------TTTGA--GTGG---AACTGAG--------CCGTTACGGTT-----------------TTTTTTAATTAAAAAACTGTTCGCTTTAAAAATAT-TA-----GGC-----CTGGA------------------------ATTTAGTATTTTCTTGTTTTGCCTGAA---CTTTTT-----TTTTAA--TATAAA-----------GGA-AAAGCTCTT----------------GTCAAACGAATGAAGTCTAAAAGCTTT-----GG---------GGCCTCT-----------------C--AAA-T----------AAA-----ACATTCT-----------TAAATT-----------TGATCTGAAATCAGGCGGGATTACCCGATTTCCCTAGTAACGGCGAGTGAAGAGGAAAGAGCTCAAAGTTGGAACCTGTTTGGCTTAGCTAAACCGGATTGTAAACTGTAGAAGTGTTTTCCAGACACGCCTGGTAAAAAAGTCCTTTGGAACAGGGCATCATAGAGGGTGAGAATCCCGTCTTTGGCCAGAGCTGTT-GTCTTTTGTGATACATTTTCAAAGAGTCAGGTTGTTTGGGAATGCAGCCTAAATTGGGTGGTAAATCTCACCTAAAGCTAAATATTTGCGAGAGACCGATAGCGAACAAGTACCGTGAGGGAAAGATGAAAAGAACTTTGAAAAGAGAGTTAAACAGTATGTGAAATTGTTAAAAGGGAACCGTTTGGAGCCAGACTGGCTTGACTGTAATCAATCTAGGCTTCGGCCTGGATGCACTTGCGGTTTA-T-GCCTGCCAACGACAATTTTTTTTGAGGGAAAAAACT-ATTTGGAATGTGGCCCCCCTC------GGGGGGTGTTATAGCCTTTTAGAAAATACCTTGAATTGGATTGAGGAACGCAGTGAATGCC-TTT---A--GGCAAGATTGCTGGGCGCTTTCGCTAATAAATGCTAGAATTTCTGCTTC-GGGTGGTGCTAGTG---TTTAAAGGAGAAACTCGCTTGGTA-TATTTTTTA------TTCGCTTAGGTTGTTGGCTTAATGACTCTAAATGAC------------------------------------------------------------------------------------------------------------------------------------------------------------------------------------------------------------------------------------------------------------------------------------------------------------------------------------------------------------------------------------------------------------------------------------------------------------------------------------------------------------GTAAATTTACTTTAAG-AGATT------GCTTTTTAACAAAGGATTTGGTCATGAATATCGTC--ATGTGGGTGCCTTCTTGGGATGGTTATATTCCTCCTCCTGCTATTCTTAAACCTAAACCTATG-TGGACTGGTAAACAAAT-----TGTTTCCATGGTCATTCCTAAAGGTATTAATTGTCATACATATCATTCTACTCATCCTGATGGTGAAAATACTTTAATTTCTCCTGGTGA-------TACCCGTGTCATTATTGAAAATGGTGAATTGATTTGTGGTATTGTTTGTAAGAAAACTGTTGGTACTGCTGGTGGTGGTCTTATTCATACTATTATGAATGAATTAGGTCCTGAAGCCGCAAAGAATTTCTTGGGTGGTACTCAACAAGTGATTAATTAT-----TGGTTACTTCAAAATGGTTTTAGTATTGGTATTGGTGATACAATTGCTGATAAAGTATCTATGGCTACAATTACAAATATTATTTCTCAAGCTAAACAACGT-----------------------------GTACAAGAAGTTATTATTACTGCTCAACAAGATAAACTTGAAGTT---CAACCTGGTATGACTTTGCGTGAATCCTTTGAAGCCAAGGTCAATCAAACTTTGAATAAGGCTCGTGAT---GATGCTGGTAAAATGG----CTCAAAACAGTTTAAAGGAAGATAACAATGTTAAACAAATGGTAATTTCCGGTTCAAAGGGTTCTTTTATTAATATTTCTCAAATGTCTGCTTGTGTTGGTCAACAAAATGTTGAAGGTAAACGTATTCCTTATGGTTTCAAGTTCCGTACTTTACCTCATTTCTCAAAGGATGATCATAGTCCTGAATCTCGTGGTTTTGTTGAAAATTC--------TTATTTAAGAGGTTTAACCCCT
>OL620123_1_Mucor_atramentarius_XY07583_
GATTTATTTCAGTTAAATA---------------------------------------------------------------------------------------------------------------------------------------------------------------------------------------------------------------------TTC-------TA-----------TTTTA-------------------CTGTGAA-CTG-TATTA-TT---------ACGAGATGT-TTGAGGGA--TGCTTACC-----------G---AC--TATAA------------------------GGATAGGT------C-AGTA--GGATG---TTAACCGA-G--------TCT-TGATCAAGC-----TTTCTTTTTAAGCTTGGTATCC-T-------------ATT-ATTA-TTTACC---------AAAAGAATTCAGTAT--AAAATATTGTAACATAGA--CCTAAA-----------------AAATCTAT-AAAAACAACTTTTAACAACGGATCTCTTGGTTCTCGCATCGATGAAGAACGTAGCAAAGTGCGATAACTAGTGTGAATTGCATATTCAGTGAATCATCGAGTCTTTGAACGCATCTTGCGCTCATTGGTATTCCAAT-GAGCACGCCTGTTTCAGTATC-AGAAAC-ACCCCAC-ATT-CAAAA-----TCTTTTT----------TTTGA--GTGG---AACTGAG--------CCGTTACGGTT-----------------TTTTTTAATTAAAAAACTGTTCGCTTTAAAAATAT-TA-----GGC-----CTGGA------------------------ATTTAGTATTTTCTTGTTTTGCCTGAA---CTTTTT-----TTTTAA--TATAAA-----------GGA-AAAGCTCTT-----------------GTCAAACGAATGAAGTCTAAAAGCTT----TGG---------GGCCTCT-----------------C--AAA-T----------AAA-----ACATTCT-----------TAAATT-----------TGATCTGAAATCAGGCGGGATTACCC------------------------------------------------------------------------------------------------------------------------------------------------------------------------------------------------------------------------------------------------------------------------------------------------------------------------------------------------------------------------------------------------------------------------------------------------------------------------------------------------------------------------------------------------------------------------------------------------------------------------------------------------------------------------------------------------------------------------------------------------------------------------------------------------------------------------------------------------------------------------------------------------------------------------------------------------------------------------------------------------------------------------------------------------------------------------------------------------------------------------------------------------------------------------------------------------------------------------------------------------------------------------------------------------------------------------------------------------------------------------------------------------------------------------------------------------------------------------------------------------------------------------------------------------------------------------------------------------------------------------------------------------------------------------------------------------------------------------------------------------------------------------------------------------------------------------------------------------------------------------------------------------------------------------------------------------------------------------------------------------------------------------------------------------------------------------------------------------------------------------------------------------------------------------------------------------------
>MZ433252_1_Mucor_aseptatophorus_MFLUCC_21_0040_
GCGGAAGGATCATTAAATA----------------A--------------TTTGAGTATGCT------------------------------------------------------------------------------------------------------------------------------------------------------------------CTGCATATTTC-------TA-----------ATTTA-------------------CTGTGAA-CTG-TTTTA-CT---------GTTTAGCGTTTTGAGGGA--TGCTCATA-----------G---AT--TATAG------------------------GGATAGAT------C-TATG--TGATG---TTAACCTA-G--------CTA-AAGTCAGGC----------TT--AGGCCTGGTATCC-CA------------ATTCATTA-TTTACC---------AAAAGAATTCAGAAT--TAATTATTGTAACATAAG--CGTAAA-----------------AAACTTAT--AAAACAACTTTTAACAACGGATCTCTTGGTTCTCGCATCGATGAAGAACGTAGCAAAGTGCGATAACTAGTGTGAATTGCATATTCAGTGAATCATCGAGTCTTTGAACGCATCTTGCGCTCAATGGTATTCCATT-GAGCACGCCTGTTTCAGTATC-AACAAC-AACCCAC-ATC-CACAA-----TTTTGCT-----------GTGA--ATGG---AATTGAG--------AATTTTCGGAT----------------TTATTTTAAGCT--GA-----GTTCTTTAAAATTAT-TA-----GGC-----CTGAA------------------------------CTATTGTTCTTTTAGCCTGAA---C-ATTT-----TTTTAA--TATAAA-----------GGA--ATGCTCTA-----------------GTTAATAAGAC---------TATCTT------G---GG----GGCCTCC-----------------C--AAA-T----------AAA--TCTTCTTTTT-----------TAAACT-----------TGATCTGAAATCAGGTGGGATTACCC------CCTAGTAACGGCGAGTGAAGAGGAAAGAGCTCAAAGTTGGAACCTGTTTGGCTTAGCTAAACCGGATTGTAAACTGTAGAAGTGTTTTCCAGACACGCCTGGTAAAAAAGTCCTTTGGAACAGGGCATCATAGAGGGTGAGAATCCCGTCATTGGCCAGAGCTGTT-GTCTTTTGTGATACATTTTCAAAGAGTCAGGTTGTTTGGGAATGCAGCCTAAATTGGGTGGTAAATCTCACCTAAAGCTAAATATTTGCGAGAGACCGATAGCGAACAAGTACCGTGAGGGAAAGATGAAAAGAACTTTGAAAAGAGAGTTAAACAGTATGTGAAATTGTTAAAAGGGAACCGTTTGGAGCCAGACTGGCTTAATCGTAATCACTCTAGGCTTTGGCCTGGATGCACTTGCGGTTTA-T-GCCGGCCAACGACAGTTTTGTTTGAGGGAAAAAATT-ACATTGAATGTGGCCC--CTC------G--GGGTGTTATAGCTTTGTAAAAAATACCTTGGACGGGACTGAGGAACGCAGCGAATGCC-TTT---A--GGCGAGATTGCTGGGTGCTTGCGCTGATATATGCTAGAATTTCTGCTTC-GGGTGGTGCTAGTG---TGTAAAGGAGTAACCCGCCTAGTA-TATTTTTTA------TTCGCTTAGGTTGTTGGCTTAATGACTCTAAATGACCCGTCTTGAAACACGGACCAAGGAGTCCACCATTAGTGCGAGTATTTGGGTGACAAACCCATATGCGCAAGGAAACTGATTGATACGAAGGC-GCAAGCTGGCAGTATCACCCGGCGTTGACGTTTTATACTGAACTGACCGAGGTAAAGCACTAATGATGGGACCCGAAAGATGGTGAACTATGCCTGAATAGGGTGAAGCCGGAGGAAACTCCGGTGGAGGCTCGTAGCGATTCTGACGTGCAAATCGATCGTCAAATTTGGGTATAGGGGCGAAAGACTAATCGAACCATCTAGTAGCTGGTTCCTGCCGAAGTTTCCCTCAGGATAGCAGAAACTTATACGCAGTTTTATGAGGTAAAGCGAATGATTAGAGGCCTTGGGGACGAAATGTCCTTAACCTATTCTCA-----------------------------------------------------------------------------------------------------------------------------------------------------------------------------------------------------------------------------------------------------------------------------------------------------------------------------------------------------------------------------------------------------------------------------------------------------------------------------------------------------------------------------------------------------------------------------------------------------------------------------------------------------------------------------------------------------------------------------------------------------------------------------------------------------------------------------------------------------------------------------------------------------------------------------------------------------------------------------------------------------------------------------------------------
>JN205994_1_Mucor_atramentarius_strain_CBS_202_28_
--------ATCATTAAATA-------------------------------------------------------------------------------------------------------------------------------------------------------------------------------------------------------------ATCAATAATTTTGGCTTGTCCATCATTATCTATTTA-------------------CTGTGAA-CTG-TATTA-TT---------ACTTGACGC-TTGAGGGA--TGTTCCAG-----------T---GC--TATAA------------------------GGATAGGC------A-TTGG--AAATG---TTAACCGA-G--------TCA-TAATCAAGC----------TT--AGGCTTGGTATCC-T-------------ATT-ATTA-TTTACC---------AAAAGAATTCAGAA---TTAATATTGTAACATAGA--CGTAAA-----------------AAATCTAT--AAAACAACTTTTAACAACGGATCTCTTGGTTCTCGCATCGATGAAGAACGTAGCAAAGTGCGATAACTAGTGTGAATTGCATATTCAGTGAATCATCGAGTCTTTGAACGCAACTTGCGCTCATTGGTATTCCAAT-GAGCACGCCTGTTTCAGTATC--AAAACAAACCCTCTATC-CAACA-----TTTGTT--------------GA--ATAGGATGACTGAG-------AGTCTCTTGATC-------------------TTTTGATCTCGAA-----CCTCTTGAAATGTACAAA-----GGC-----CTGAT---------------------------------CTTGTTTAAAAGCCTGAA---C-TTTT-----TTTTAA--TATAAA-----------GAG--AAGCTCTT-------------------GCGGTAAAC---------TGTGCT------G---G-----GGCCTCC-----------------C--AAA-T----------AAC-----ACATCTT-----------TAAATT-----------TGATCTGAAATCAGGTGGGATTACCCGATTTCCCTAGTAACGGCGAGTGAAGAGGAAAGAGCTCAAAGTTGGAAACTGTTTGGCTTAGCTAAACCGTATTGTAAACTGTAGAAACATTTTCCTGGCACACCAGATTAATAAGTCCTTTGGAACAAGGCATCATGGAGGGTGAGAATCCCGTCTTTGATCTGAGTAGTT-GTCTTTTGTGATATGTTTTCAAAGAGTCAGGTTGTTTGGGAATGCAGCCTAAATTGGGTGGTAAATCTCACCTAAAGCTAAATATTTGCGAGAGACCGATAGCGAACAAGTACCGTGAGGGAAAGATGAAAAGAACTTTGAAAAGAGAGTTAAACAGTATGTGAAATTGTTAAAAGGGAACCGTTTGGAGCCAGACTGGTTTGCTTGTAATCAACCTAGAATTCGTTTTGGGTGCACTTGCAGGCTA-T-ACCTGCCAACAACAGTTTGATTTGGAGGAAAAAATT-AATAGGAATGTAGCCT--CTC------G--AGGTGTTATAGCCTATT--ATCATACTCTGGATTGGACTGAGGAACGCAGCGAATGCC-TTT---A--GGCAAGATTGCTGGGTGCTTTCGCTAATAAATGTTAGAATTTCTGCTTC-GGGTGGTGCTAATG---TTTAAAGGAGGAACACATCTAGTA-TATTTTTTA------TTCGCTTAGGTTGTTGGCTTAATGACTCTAAATGAC-------------------------------------------------------------------------------------------------------------------------------------------------------------------------------------------------------------------------------------------------------------------------------------------------------------------------------------------------------------------------------------------------------------------------------------------------------------------------------------------------------------------------------ATT------GCTTCTTGACCAAGGATCTCGTTATGAACATTGTC--ATGTGGGTGCCCTCTTGGGATGGTTATATTCCCCCTCCTGCTATCCTCAAACCAAAGCCCATG-TGGACAGGTAAGCAAAT-----CGTGGCTATGGTGATTCCCAAGGGCATCAATTGTCAAACCTTCCATTCTACGCATCCTGATGGCGAAACCACCTTGATCTCTCCTGGCGA-------TACGCGTGTCATTATCGAGAATGGCGAACTTATCTGTGGTATTGTGTGTAAAAAGACGGTTGGTACTGCTGGCGGTGGTCTTATTCATACGATCATGAACGAACTGGGCCCTGAAGCTGCCAAAAACTTTTTGGGTGGCACTCAGCAAGTTGTCAACTAC-----TGGCTCTTGCAAAATGGCTTCAGTATCGGTATTGGTGACACCATTGCTGACAAGGCTTCCATGACGACCATCACCAACATTATTTCCCAAGCCAAGCAACGT-----------------------------GTGCAAGAGGTGATTATCACTGCCCAGCAAGACAAGCTGGAAGTG---CAGCCTGGTATGACATTGCGTGAATCCTTTGAAGCCAAGGTCAATCAAACACTCAACAAGGCTCGTGAT---GATGCTGGTAAGATGG----CTCAAAACAGTTTGAAGGAGGACAACAATGTCAAGCAAATGGTTATCTCTGGTTCCAAGGGTTCTTTCATCAACATTTCTCAAATGTCCGCTTGTGTCGGTCAACAGAACGTCGAAGGTAAACGTATTCCTTACGGCTTCAAGTTCCGTACCCTTCCCCATTTCTCCAAGGATGACCATAGCCCCGAGAGTCGTGGTTT------------------------------------------
>OL620124_1_Mucor_atramentarius_XY06751_
GCTTGTCCATCATTATCTA---------------------------------------------------------------------------------------------------------------------------------------------------------------------------------------------------------------------------------------------TTTA-------------------CTGTGAA-CTG-TATTA-TT---------ACTTGACGC-TTGAGGGA--TGTTCCAG-----------T---GC--TATAA------------------------GGATAGGC------A-TTGG--AAATG---TTAACCGA-G--------TCA-TAATCAAGC----------TT--AGGCTTGGTATCC-T-------------ATT-ATTA-TTTACC---------AAAAGAATTCAGAA---TTAATATTGTAACATAGA--CGTAAA-----------------AAATCTAT--AAAACAACTTTTAACAACGGATCTCTTGGTTCTCGCATCGATGAAGAACGTAGCAAAGTGCGATAACTAGTGTGAATTGCATATTCAGTGAATCATCGAGTCTTTGAACGCAACTTGCGCTCATTGGTATTCCAAT-GAGCACGCCTGTTTCAGTATC--AAAACAAACCCTCTATC-CAACA------TTTGTT-------------GA--ATAGGATGACTGAG-------AGTCTCTTGATC-------------------TTTTGATCTCGAA-----CCTCTTGAAATGTACAAA-----GGC-----CTGAT---------------------------------CTTGTTTAAAAGCCTGAA---C-TTTT-----TTTTAA--TATAAA-----------GAG--AAGCTCTT-------------------GCGGTAAAC---------TGTGCT------G---G-----GGCCTCC-----------------C--AAA-T----------AAC-----ACATCTT-----------TAAATT-----------TGATCTGAAATCAGGTGGGATTACCC------------------------------------------------------------------------------------------------------------------------------------------------------------------------------------------------------------------------------------------------------------------------------------------------------------------------------------------------------------------------------------------------------------------------------------------------------------------------------------------------------------------------------------------------------------------------------------------------------------------------------------------------------------------------------------------------------------------------------------------------------------------------------------------------------------------------------------------------------------------------------------------------------------------------------------------------------------------------------------------------------------------------------------------------------------------------------------------------------------------------------------------------------------------------------------------------------------------------------------------------------------------------------------------------------------------------------------------------------------------------------------------------------------------------------------------------------------------------------------------------------------------------------------------------------------------------------------------------------------------------------------------------------------------------------------------------------------------------------------------------------------------------------------------------------------------------------------------------------------------------------------------------------------------------------------------------------------------------------------------------------------------------------------------------------------------------------------------------------------------------------------------------------------------------------------------------------
>JN206083_1_Mucor_bacilliformis_CBS_251_53_
--------ATCATTAAATA----------------A--------------TTTAGTCTATGC----------------------------------------------------------------------------------------------------------------TT------------------------------------------------CGGCGTATTCT-------TA-----------TTTTA-------------------CTGTGAA-CTG-TATTA-TT---------ATCTGACGC-TTGAGGAA--TGTTCAAT-----------A---GG--CATAT------------------------GGGTAGCC------T-AATG--AAATG---TTAACCGA-G--------TCA-GGATCAAGC----------TT--AGGCTTGGTACCC-T-------------ATT-ATTA-TTTACC---------AAAAGAATTCAGTA---TAATTATTGTAACATAAG--CGTAAA-----------------AAACTTAT-AAAAACAACTTTTAACAACGGATCTCTTGGTTCTCGCATCGATGAAGAACGTAGCAAAGTGCGATAACTAGTGTGAATTGCATATTCAGTGAATCATCGAGTCTTTGAACGCAACTTGCACTCATTGGTATTCCAAT-GAGTACGCCTGTTTCAGTATC-AAAAAC-ACCCCAC-ATTCAATAA-----TTTTTTT----------GTTGA--CTGG---TTCTGGG-------AGTTTACCGTGC--------------------CTTGTGTGCAGT-----ACTCTTTAAATCAAT-TA-----GGC-----CTGAC--------------------------------TTTGTTTAGTCTGYCTGAA---C-TTTT-----TTTTAA--TATAAA-----------GGA--AAGCTCGG-----------------TCAAAATAAAC-----------TTTT------G---GGAA--GGCCTCT-----------------CAAATAAT----------AAA-------TTTCT-----------TAAATT-----------TGATCTGAAATCAGGCGGGATTACCCGATTTCCCTAGTAACGGCGAGTGAAGAGGAAAGAGCTCAAAGTTGGAACCTGTTTGGCTTAGCTAAACCGGATTGTAAACTGTAGAAGTGTTTTCCAGACACGCCTGGTAAAAAAGTCCTTTGGAACAGGGCATCATAGAGGGTGAGAATCCCGTCTTTGGCCAGAGCTGTT-GTCTTTTGTGATACATTTTCAAAGAGTCAGGTTGTTTGGGAATGCAGCCTAAATTGGGTGGTAAATCTCACCTAAAGCTAAATATTTGCGAGAGACCGATAGCGAACAAGTACCGTGAGGGAAAGATGAAAAGAACTTTGAAAAGAGAGTTAAACAGTATGTGAAATTGTTAAAAGGGAACCGTTTGGAGCCAGACTGGCTTAACTGTAATCAATCTAGGCTTCGGCCTGGATGCACTTGCGGTTTA-T-GCCTGCCAACGACAGTTTTATTTGGGGGAAAAAATT-AAGAGGAATGTGGCCA--TTC------G--TGGTGTTATAGCCTTTTAAAAAATACCCTGGATTGGACTGAGGAACGCAGTGGATGCC-TTT---A--GGCAAGATTGCTAGGTGCTTTCGCTAATAAATGCTAGAATTTCTGCTTC-GGGTGGTGCTAGTG---TTTAAAGGTGGAACTCGCTTGGTA-TATTTTTTA------TCCGCTTAGGTTGTTGGCTTAATGACTCT-AATGAC--------------------------------------------------------------------------------------------------------------------------------------------------------------------------------------------------------------------------------------------------------------------------------------------------------------------------------------------------------------------------------------------------------------------------TATCTCCTCAATCTAATAAGCCCGTT------ATGGGTATTGTACA-------AGATACTCTTTGTGG---------TATTCGTAAGTTTACTTTAAG-AGATT------GTTTCTTAACCAAGGATTTGGTTATGAATATTGTA--ATGTGGGTCCCTTCTTGGGATGGATATATTCCTCCCCCTGCTATTCTCAAACCCAAGCCAATG-TGGACTGGTAAACAAAT-----TGTATCCATGGTCATCCCCAAGGGTATTAATTGTCAAACCTTCCATTCTACTCATCCTGACGGTGAATCAACCTTGATTTCTCCTGGTGA-------TACTCGTGTCATTATTGAGAATGGTGAATTAGTATGTGGTATTGTCTGTAAGAAGACTGTTGGTACTGCCGGCGGTGGTCTCATTCATACTATTATGAATGAGTTAGGTCCTGAAGCTGCAAAGAACTTCTTGGGTGGCACTCAACAAGTCGTTAATTAT-----TGGTTACTTCAAAATGGTTTCAGTATTGGTATTGGTGATACAATTGCTGATAAGGTTTCCATGGCCACTATTACAAATATTATTTCTCAAGCTAAGCAACGT-----------------------------GTACAAGAATTTATTATTACTGCCCAACAGGATAAACTTGAAGTT---CAACCTGGTATGACATTGCGTGAATCATTTGAAGCCAAGGTCAATCAAACTTTGAATAAGGCTCGTGAT---GATGCTGGTAAAATGG----CTCAAAACAGTTTAAAAGAAGATATCAATGTTAAACAGATGGTAATTTCCGGTTCAAAGGGTTCGTTTATTAATATTTCTCAAATGTCTGCTTGTGTCGGTCAACAAAACGTTGAAGGTAAACGTATTCCTTACGGTTTCAAGTTCCGTACTCTTCCTCATTTCTCCAAGGATGATCACAGCCCTGAATCCCGTGGTTTTGTAGAAAACTC--------TTACTTGAGAGGTTTGACTCCT
>JN206084_1_Mucor_bacilliformis_CBS_573_70_
--------ATCATTAAATA----------------A--------------TTTAATG-------------------------------------------------------------------------------------------------------------------------------------------------------------------GGAGGTGTAATATCCCCCCCTTTA-----------TTTTA-------------------CTGTGAA-CTG-TATTATTT---------ATCTGATGT-TTGAGGAA--TGTCTTTT---------------AGAGCATATT-----------------------GGGTAGCT------TTAATA--GAATG---TTAACCGA-G--------TCA-GGATCAAGC----------TT--AGGCTTGGTACCC-T-------------ATT-ATTA-TTTACC---------AAAAGAATTCAGAAT--AAAATATTGTAACTTAAAAGCTTAAA-----------------AAACTTTTAAAAAACAACTTTTAACAACGGATCTCTTGGTTCTCGCATCGATGAAGAACGTAGCAAAGTGCGATAACTAGTGTGAATTGCATATTCAGTGAATCATCGAGTCTTTGAACGCATCTTGCACTCATTGGTATTCCAAT-GAGTACGCCTGTTTCAGTATC-AAAAAC-ACCCCAC-ATT-CAATA-----ATTTATT----------GTTGA--ATGG---TATTGGG---------AGTTACTATG------------------TAGTAATACAAAGT-----ACTCTTTAAATATAATAA-----GGC-----CTAGA-------------------------------CTCTGTTTAGTCTGCCTGAA---C-TTTT-----TTTTAA--TATAAA-----------AGA--AAGCTCTG-----------------ACAAAATAAGC------AAAAAGTTT----------------GGCCTCC-----------------C--AAA-T----------AAT---AAAATTTCT-----------CAAACT-----------TGATCTGAAATCAGGCGGGATTACCCGATTTCCCCAGTAACGGCGAGTGAAGAGGAAAGAGCTCAAAGTTGGAACCTGTTTGGCTTAGCTAAACCGGATTGTAAACTGTAGAAGTGTTTTCCAGACACGCCTGGTAAAAAAGTCCTTTGGAACAGGGCATCATAGAGGGTGAGAATCCCGTCTTTGGCCAGAGCTGTT-GTCTTTTGTGATACATTTTCAAAGAGTCAGGTTGTTTGGGAATGCAGCCTAAATTGGGTGGTAAATCTCACCTAAAGCTAAATATTTGCGAGAGACCGATAGCGAACAAGTACCGTGAGGGAAAGATGAAAAGAACTTTGAAAAGAGAGTTAAACAGTATGTGAAATTGTTAAAAGGGAACCGTTTGGAGCCAGACTGGCTTAACTGTAATCAATCTAGGCTTCGGCCTGGATGCACTTGCGGTTTA-T-GCCTGCCAACGACAGTTTTATTTGGGGGAAAAAATT-ATTAGGAATGTGGCCA--TTC------G--TGGTGTTATAGCCTTTTAAAAAATACCCTGGATTGGACTGAGGAACGCAGTGGATGCC-TTT---A--GGCAAGATTGCTGGGTGCTTTCGCTAATAAATGTTAGAATTTCTGCTTC-GGGTGGTGCTAGTG---TTTAAAGGAGGAACTCGCTTAGTA-TATTTTTTA------TCCGCTTAGGTTGTTGGCTTAATGACTCTAAATGAC-------------------------------------------------------------------------------------------------------------------------------------------------------------------------------------------------------------------------------------------------------------------------------------------------------------------------------------------------------------------------------------------------------------------------------------------------------------------------------------------------------------------------------------------------------------------------------------------------------------------------------------------------------------------------------------------------------------------------------------------------------------------------------------------------------------------------------------------------------------------------------------------------------------------------------------------------------------------------------------------------------------------------------------------------------------------------------------------------------------------------------------------------------------------------------------------------------------------------------------------------------------------------------------------------------------------------------------------------------------------------------------------------------------------------------------------------------------------------
>OL678183_1_Mucor_breviphorus_CGMCC_3_16135_
----------------------------------------------------------------------------------------------------------------------------------------------------------------------------------------------------------------------------------------TTC-------TA-----------ATTTA-------------------CTGTGAA-CTG-TTTTA-CT---------GTTTAGCGTTTTGAGGGA--TGCTTAAA-----------G---AC--TATAG------------------------GGATAGGT------C-TTTA--GGATG---TTAACCTA-G--------CTA-AAGTCAGGC----------TT--AGGCCTGGTATCC-TA------------ATTCATTA-TTTACC---------AAAAGAATTCAGAA---TTAATATTGTAACATAAG--CGTAAA-----------------AAACTTAT--AAAACAACTTTTAACAACGGATCTCTTGGTTCTCGCATCGATGAAGAACGTAGCAAAGTGCGATAACTAGTGTGAATTGCATATTCAGTGAATCATCGAGTCTTTGAACGCATCTTGCGCTCAATGGTATTCCATT-GAGCACGCCTGTTTCAGTATC-AACAAC-AACCCAC-ATC-CACAA-----TTTTGTT-----------GTGA--ATGG---AAATGAG---------AATTTCGGAC---------------------TTGCGCT--GA-----ATTCTTTAAAACTAT-TA-----GGC-----CTGAA------------------------------CTATTGTTCTTTTAGCCTGAA---C-ATTT-----TTTTAA--TATAAA-----------GGA--ATGCTCTA-----------------GTTATTAAGAC---------TGTCTT------G---GG----GGCCTCC-----------------C--AAA-T----------AAA----TCACTTTT-----------TAAACT-----------TGATCTGAAATCAGGTGGGATTA---------------------------------------------------------------------------------------------------------------------------------------------------------------------------------------------------------------------------------------------------------------------------------------------------------------------------------------------------------------------------------------------------------------------------------------------------------------------------------------------------------------------------------------------------------------------------------------------------------------------------------------------------------------------------------------------------------------------------------------------------------------------------------------------------------------------------------------------------------------------------------------------------------------------------------------------------------------------------------------------------------------------------------------------------------------------------------------------------------------------------------------------------------------------------------------------------------------------------------------------------------------------------------------------------------------------------------------------------------------------------------------------------------------------------------------------------------------------------------------------------------------------------------------------------------------------------------------------------------------------------------------------------------------------------------------------------------------------------------------------------------------------------------------------------------------------------------------------------------------------------------------------------------------------------------------------------------------------------------------------------------------------------------------------------------------------------------------------------------------------------------------------------------------------------------------------------------
>MN592639_1_Mucor_cheongyangensis_CNUFC_ICL1_
TTGACCCAGTCGTTATAT--------------------------------------------------------------------------------------------------------------------------------------------------------------------------------------------------------------------------------TT-----------CTTTA-------------------CTGTGAA-TCGTTTTTGATT---------ATCTGACGT-TTGAGGAA--TGCTCGCT---------------ATGCTATAG------------------------GGATAGGT------T-TGGGCGAGCTG---CTAACCGA-G--------TCA-GGATCAGGC----------TT--AGGCCTGGTATCC-C-------------GCTAATTTATATACC----------AAAGAATTCAGAAT--TAAATACCGTAACATAGA--CCTAAA-----------------AAATCTAT--AAAACAAATTTTAACAACGGATCTCTTGGTTCTCGCATCGATGAAGAACGTAGCAAAGTGCGATAACTAATGTGAATTGCATATTCAGTGAATCATCGAGTCTTTGAACGCAACTTGCACTTGCTGGTATTCCAGC-AAGTACGCCTGTTTCAGTATC-AAAAAC-ACCCCACTACC-TTCAC-----TTGTGTT------------TGG--TAGG---ATATGAG-------GCAGTCCCGGTC------------------GTAATTGACTTGGA-----GCGCCTTAAAAAATAATG-----GGC-----CTGAT--------------------------------TTAGCTAAATCTGCCGGTT---ACTTTT-----TTTTAA--TATAAA-----------GGA--AAGTGCCT-----------------ACCGATAAAGC------------------------TGCGAAAGGCCTCC-----------------C--AAA-T----------AAA-------GTCTT-----------TAAACT-----------TGATCTGAAATCAGGTGGGATTACCCGATTTCCCTAGTAACGGCGAGTGAAGAGGAAAGAGCTCAAAGTTGGAACCTGTTTGGCTTAGCTAAACCGGATTGTAAACTGGAGAAGTGTTTTCCAGGCACGCCAGACAAATAAGTCCTTTGGAACAGGGCATCATAGAGGGTGAGAATCCCGTCTTTGGTCTGAGCAGTT-GTCTATTGTGATACACTTTCAAAGAGTCAGGTTGTTTGGGAATGCAGCCTAAATTGGGTGGTAAATCTCACCTAAAGCTAAATATCTGCGAGAGACCGATAGCGAACAAGTACCGTGAGGGAAAGATGAAAAGAACTTTGAAAAGAGAGTTAAACAGTACGTGAAATTGTTAAAATGGAACGGTTTGAAGCCAGACTGGCTTGATTGTAATCAATCTAGGATTCGTCCTGGATGCACTTGCAGTCTA-T-GCCTGCCAACGACAGTTTTGCCTGGAGGAAAAAACT-AGAGGAAATGTGGCCC--TTC------G--GGGTGTTATAGTCCTTTAGAAAATACTCTGGGGGAGACTGAGGAACGCAGTGGATGCC-TTT---A--GGCAAGATTGCTGGGTGCTTTTGCTGATATGTGCTAGAATTTCTGCTTC-GGGTGGTGCTAGTG---TATAAAGGCAGAACTCGCCTAGTA-TATTTTTTA------TCCGCTTAGGTTGTTGGCTTAATGACTTTAAATCACCCGTCTTGAAACACGGACCAAGGAGTCCACCATTAGTGCGAGTATTTGGGTGACAAACCCATATGCGTAAGGAAACTGATTGATACGAAGTC-GCAAGATGGCAGTATCGTCCGGCGTTGACGTTTTATACTGAACTGACCGAGATAAAGCACTAATGATGGGACCCGAAAGATGGTGAACTATGCCTGAGTAGGGTGAAGCCGGAGGAAACTCCGGTGGAGGCTCGTAGCGATTCTGACGTGCAAATCGATCGTCAAACTTGGGTATAGGGGCGAAAGACTAATCGAACCATCTAGT---------------------------------------------------------------------------------------------------------------------------------------------------------------------------------------------------------------------------------------------------------------------------------------------------------------------------------------------------------------------------------------------------------------------------------------------------------------------------------------------------------------------------------------------------------------------------------------------------------------------------------------------------------------------------------------------------------------------------------------------------------------------------------------------------------------------------------------------------------------------------------------------------------------------------------------------------------------------------------------------------------------------------------------------------------------------------------------------------------------------------------------------------------------
>MN592640_1_Mucor_cheongyangensis__isolate_CNUFC_ICL2_
TTGACCCAGTCGTTATAT--------------------------------------------------------------------------------------------------------------------------------------------------------------------------------------------------------------------------------TT-----------CTTTA-------------------CTGTGAA-TCGTTTTTGATT---------ATCTGACGT-TTGAGGAA--TGCTCGCT---------------ATGCTATAG------------------------GGATAGGT------T-TGGGCGAGCTG---CTAACCGA-G--------TCA-GGATCAGGC----------TT--AGGCCTGGTATCC-C-------------GCTAATTTATATACC----------AAAGAATTCAGAAT--TAAATACCGTAACATAGA--CCTAAA-----------------AAATCTAT--AAAACAAATTTTAACAACGGATCTCTTGGTTCTCGCATCGATGAAGAACGTAGCAAAGTGCGATAACTAATGTGAATTGCATATTCAGTGAATCATCGAGTCTTTGAACGCAACTTGCACTTGCTGGTATTCCAGC-AAGTACGCCTGTTTCAGTATC-AAAAAC-ACCCCACTACC-TTCAC-----TTGTGTT------------TGG--TAGG---ATATGAG-------GCAGTCCCGGTC------------------GTAATTGACTTGGA-----GCGCCTTAAAAAATAATG-----GGC-----CTGAT--------------------------------TTAGCTAAATCTGCCGGTT---ACTTTT-----TTTTAA--TATAAA-----------GGA--AAGTGCCT-----------------ACCGATAAAGC------------------------TGCGAAAGGCCTCC-----------------C--AAA-T----------AAA-------GTCTT-----------TAAACT-----------TGATCTGAAATCAGGTGGGATTACCCGATTTCCCTAGTAACGGCGAGTGAAGAGGAAAGAGCTCAAAGTTGGAACCTGTTTGGCTTAGCTAAACCGGATTGTAAACTGGAGAAGTGTTTTCCAGGCACGCCAGACAAATAAGTCCTTTGGAACAGGGCATCATAGAGGGTGAGAATCCCGTCTTTGGTCTGAGCAGTT-GTCTATTGTGATACACTTTCAAAGAGTCAGGTTGTTTGGGAATGCAGCCTAAATTGGGTGGTAAATCTCACCTAAAGCTAAATATCTGCGAGAGACCGATAGCGAACAAGTACCGTGAGGGAAAGATGAAAAGAACTTTGAAAAGAGAGTTAAACAGTACGTGAAATTGTTAAAATGGAACGGTTTGAAGCCAGACTGGCTTGATTGTAATCAATCTAGGATTCGTCCTGGATGCACTTGCAGTCTA-T-GCCTGCCAACGACAGTTTTGCCTGGAGGAAAAAACT-AGAGGAAATGTGGCCC--TTC------G--GGGTGTTATAGTCCTTTAGAAAATACTCTGGGGGAGACTGAGGAACGCAGTGGATGCC-TTT---A--GGCAAGATTGCTGGGTGCTTTTGCTGATATGTGCTAGAATTTCTGCTTC-GGGTGGTGCTAGTG---TATAAAGGCAGAACTCGCCTAGTA-TATTTTTTA------TCCGCTTAGGTTGTTGGCTTAATGACTTTAAATCACCCGTCTTGAAACACGGACCAAGGAGTCCACCATTAGTGCGAGTATTTGGGTGACAAACCCATATGCGTAAGGAAACTGATTGATACGAAGTC-GCAAGATGGCAGTATCGTCCGGCGTTGACGTTTTATACTGAACTGACCGAGATAAAGCACTAATGATGGGACCCGAAAGATGGTGAACTATGCCTGAGTAGGGTGAAGCCGGAGGAAACTCCGGTGGAGGCTCGTAGCGATTCTGACGTGCAAATCGATCGTCAAACTTGGGTATAGGGGCGAAAGACTAATCGAACCATCTAGT---------------------------------------------------------------------------------------------------------------------------------------------------------------------------------------------------------------------------------------------------------------------------------------------------------------------------------------------------------------------------------------------------------------------------------------------------------------------------------------------------------------------------------------------------------------------------------------------------------------------------------------------------------------------------------------------------------------------------------------------------------------------------------------------------------------------------------------------------------------------------------------------------------------------------------------------------------------------------------------------------------------------------------------------------------------------------------------------------------------------------------------------------------------
>NR_185548_1_Mucor_chuxiongensis_NYNU_174111_
----AAGGATCATTAAATA----------------A--------------TTAGAATTTTCC----------------------------------------------------------------------------------------------------------------CCGAGGGTGCTTGCAGCTCCG-----------------------------GGGTTAATTTC-------TA-----------TTTTA-------------------CTGTGAA-CTG-TATTA-TT---------ACTTGACGC-CTGAGGGA--TGCTTTGG----------CG---GC--CATAT------------------------GGATAGGC------CGCTGG--GGATG---TTAACCGA-G--------TCG-AGGTCAGGC----------TT--AGGCCTGGTATCC-T-------------ATT-ATTA-TTTACT-----------AAGAATTCGGCT---TAAAAATTATAACATAGA--CCTAAA-----------------AAATCTAT--AAAACAACTTTTAACAACGGATCTCTTGGTTCTCGCATCGATGAAGAACGTAGCAAAGTGCGATAACTAGTGTGAATTGCATATTCAGTGAATCATCGAGTCTTTGAACGCATCTTGCACTCAATGGTATTCCATT-GAGTACGCCTGTTTCAGTATC-AAAAAC-AACCCAC-ATC-TTCAG-----GTTTATT---------CCTTGG--ATGG---TTATGGG------GATTTTCTTGGCC--------------GGGAGGTTTTACAAGAAA-----TTCCCTTAAATAGATTAC-----GGC-----CTGCG---------------------------------TGTATTAATCACCCCGAA---C-TTTT-----TTTTAA--TATAAA-----------GGA--AGGTTCTC---------------GGTAAAATAAAGC------------TTA------G---G-----GGCCGCC-----------------T--AAA-T----------AAA-----TCCCTTA-----------TCAATT-----------TGATCTGAAATCAGGTGAGAGTACCCGATTTCCCTAGTAACGGCGAGTGAAGAGGAAAGAGCTCAAAGTTGGAACCTGTTTGGCTTAGCTAAACCGGATTGTAAACTGTAGAAGTGTTTTCCAGGCACGCCAGATAAAAAAGTCCTTTGGAACAGGGCATCATAGAGGGTGAGAATCCCGTCTTTGGTCTGAGCAGTT-GTCTATTGTGATACACTTTCAAAGAGTCAGGTTGTTTGGGAATGCAGCCTAAATTGGGTGGTAAATCTCACCTAAAGCTAAATATTTGCGAGAGACCGATAGCGAACAAGTACCGTGAGGGAAAGATGAAAAGAACTTTGAAAAGAGAGTTAAACAGTATGTGAAATTGTTAAAAGGGAACCGTTTGGAGCCAGACTGGCTTGACTGTAATCATTCTGGGCTTTGGCCTGGATGCACTTGCGGTCTA-T-GCCTGCCAATAACAGTTTTGCTTGGGGGAAAAAACT-ATTAGGAATGTGGCCC--TTC------G--GGGTGTTATAGCCTAGTAGAAAATACCCTGGGCGGGACTGAGGAACGCAGTGAATGCC-CTT---G--GGCAAGATTGCTGGGTGCTTTTGCTGATAGATGCTAGAATTTCTGCCTC-GGGTGGTGCTAGTG---TCTAAAGGTAAAACTCGCTTGGTA-TATTTTTTA------TTCGCTTAGGTTGTTGGCTTAATGACTCTAAATGAC-------------------------------------------------------------------------------------------------------------------------------------------------------------------------------------------------------------------------------------------------------------------------------------------------------------------------------------------------------------------------------------------------------------------------------------------------------------------------------------------------------------------------------------------------------------------------------------------------------------------------------------------------------------------------------------------------------------------------------------------------------------------------------------------------------------------------------------------------------------------------------------------------------------------------------------------------------------------------------------------------------------------------------------------------------------------------------------------------------------------------------------------------------------------------------------------------------------------------------------------------------------------------------------------------------------------------------------------------------------------------------------------------------------------------------------------------------------------------
>PP844923_1_Mucor__cryophilus__CNUFC_CHS1_clone_1_
--------ATCATTAAATAAA--------------A--------------TTTAATGTGTAC----------------------------------------------------------------------------------------------------------------GGGAGAGGTTTAACTCTCTCG-----------------------------TTACATATTTT-------CT-----------TTTTA-------------------CCGTGAA-CTG-TATTA-TT---------ACACGGCGC-TTGAGGAA--AGTTTCCC----------TG---GT--CATAAT-----------------------GGACAGGC------CAGAGA--AAATG---TTAACCGA-G--------CCG-TGATCAAGC----------TG--AGGCTTGGTGTCC-TATAA---------ATT-ATTA-TTATCC---------AAAAGAATTCATTTTA-AAAATATTTTAATATGG---CTTAA------------------AAACCCAT-TAAAACAACTTTTAACAACGGATCTCTTGGTTCTCGCATCGATGAAGAACGTAGCAAAGTGCGATAACTAGTGTGAATTGCATATTCAGTGAATCATCGAGTCTTTGAACGCATCTTGCGGTCGTTGGTATTCCAAC-GACCACGCCTGTTTCAGTATC-AAAAAA-ACCCCAC-ATT-CACTA-----CTTTATT-------GTAGGCGA--ATGG---TCTTGGG-------AGACAACCGGTT------------TACTTTTTTGTTGAACCAGT-----GCTCCTTAATAATATTTG-----G-------CTGAT----------------------------ATTATTTTATTTTTCTGCCTAGAAA-CTTTTT-----TTTTAATTACTAAA-----------AGATCAGTCTTCT--------ACGGTGTTAAAAAAAAAAAT---------------------GCTCATGGA-GGCCATC-----------------CATAAA-T----------AAT-------TTTTT-----------TAAATTT----------TGATCTGAAATCAGGCGGGATTACCCGATTTCCCTAGTAACGGCGAGTGAAGAGGAAAGAGCTCAAAGTTGGAACCTGTTTGGCCTAGCTAAACCGGATTGTAAACTGTAGAAGTGTTTTCCAGACACGCCTGGTAAAAAAGTCCTTTGGAACAGGGCATCATAGAGGGTGAGAATCCCGTCTTTGGCCAGAGCTGTT-GTCTTTTGCGATACATTTTCAAAGAGTCAGGTTGTTTGGGAATGCAGCCTAAATTGGGTGGTAAATCTCACCTAAAGCTAAATATTTGCGAGAGACCGATAGCGAACAAGTACCGTGAGGGAAAGATGAAAAGAACTTTGAAAAGAGAGTTAAACAGTATGTGAAATTGTTAAAAGGGAACCGTTTGGAGCCAGACTGGCTTGATCGTAATCAATCTAAGCTTCGGCTTGGATGCACTTGCGGTCTT-T-GCCTGCCAACGACAATTTTTTCTGGGGGAAAAAACT-AGGAGAAATGTGGCCC--CTC------G--GGGTGTTATAGTCTCTTGGAAAATACCCTGGATTGGATTGAGGAACGCAGTGAATGCT-CTTTTAG--GGCAAGATTGCTAGGTGCTTTCGCTGATAGATGTTAGAATTTCTGCCTC-GGGTGGTGCTAATG---TGTAAAGGAGAAACTCGCTTGGTA-TATTTTTTA------TTCGCTTAGGTTGTTGGCTTAATGACTCTAAATGAC------------------------------------------------------------------------------------------------------------------------------------------------------------------------------------------------------------------------------------------------------------------------------------------------------------------------------------------------------------------------------------------------------------------------------------------------------------------------------------------------------------------TTACTTTAAG-AGATT------GTTTCTTAACCAAGGATCTGGTGATGAACATTGTC--ATGTGGGTCCCTTCTTGGGATGGCTACATTCCCCCTCCTGCTATTCTCAAACCTAAGCCTATG-TGGACTGGTAAACAGAT-----CGTATCCATGGTTATCCCCAAGGGTATTAATTGTCAAACCTATCACTCTACTCATCCTGATGGCGAATCTACCTTGATTTCTCCTGGTGA-------TACTCGTGTCATTATCGAAAATGGTGAATTGGTCTGTGGTATAGTCTGTAAAAAGACGGTTGGTACCGCCGGTGGTGGTCTTATTCACACAATTATGAATGAATTAGGGTCTGAGGCTGCAAAGAATTTCTTGGGTGGTACCCAACAAGTCATTAATTAT-----TGGTTACTTCAAAACGGCTTCAGTATTGGTATCGGTGATACTATTGCTGATAAGGTCTCTATGGCTACCATTACCAACATTATTTCTCAGGCCAAGCAACGT-----------------------------GTACAAGAAGTTATTATTACTGCTCAACAAGATAAACTTGAGGTT---CAACCAGGTATGACTTTGCGTGAATCCTTTGAAGCCAAGGTCAATCAAACTTTGAATAAGGCTCGTGAT---GATGCTGGTAAAATGG----CTCAAAACAGTTTGAAAGAAGATAACAATGTTAAACAGATGGTAATTTCCGGTTCAAAGGGTTCTTTCATTAATATTTCTCAAATGTCTGCTTGTGTTGGTCAACAAAACGTTGAAGGTAAACGTATTCCTTATGGTTTCAAGTTCCGTACTCTCCCTCATTTTTCCAAGGATGATCATAGTCCTGAATCTCGTGGTTTCGTTGAAAACTC--------TTATTTGAGAGGTTTGACTCCT
>OL678190_1_Mucor_donglingensis_CGMCC_3_16139_
-------------------------------------------------------------------------------------------------------------------------------------------------------------------------------------------------------------------------------------TATTTC-------TA-----------ATTTA-------------------CTGTGAA-CTG-TTTTA-TT---------GTTTAGCGYTTTGAGGGA--TGCTCCTT-----------G---GC--CATAG------------------------GGATAGGC------C-AYTG--AGATG---TTAACCTA-G--------CTA-AAGTCAGGC----------TT--AGGCCTGGTATCC-T-------------ATT-ATTA-TTTACC---------AAAAGAATTCAGAA---TTATTATTGTAACATAAG--CGTAAA-----------------AAACTTAT--AAAACAACTTTTAACAACGGATCTCTTGGTTCTCGCATCGATGAAGAACGTAGCAAAGTGCGATAACTAGTGTGAATTGCATATTCAGTGAATCATCGAGTCTTTGAACGCATCTTGCGCTCAATGGTATTCCATT-GAGCACGCCTGTTTCAGTATC-AAAAAC-ACCCCAC-ATT-CAAAA-----TTTTTTT-------------GA--ATGG---AATTGAG---------AGTTTCGGTC--------------------TTTTGGCT--GA-----ACTCTTTAAAACTAT-TA-----GGC-----CTGAA------------------------------CTATTGTTCTTTCTGCCTGAA---C-ATTT-----TTTTAA--TATAAA-----------GGA--ATGCTCTA------------------GTATTAAGAC---------TATCTTCT---GG---------GGCCTCC-----------------C--AAA-T----------AAA-----ACTTTCT-----------TAAACT-----------TGATCTGAAATCAGGTGGGATTA---------------------------------------------------------------------------------------------------------------------------------------------------------------------------------------------------------------------------------------------------------------------------------------------------------------------------------------------------------------------------------------------------------------------------------------------------------------------------------------------------------------------------------------------------------------------------------------------------------------------------------------------------------------------------------------------------------------------------------------------------------------------------------------------------------------------------------------------------------------------------------------------------------------------------------------------------------------------------------------------------------------------------------------------------------------------------------------------------------------------------------------------------------------------------------------------------------------------------------------------------------------------------------------------------------------------------------------------------------------------------------------------------------------------------------------------------------------------------------------------------------------------------------------------------------------------------------------------------------------------------------------------------------------------------------------------------------------------------------------------------------------------------------------------------------------------------------------------------------------------------------------------------------------------------------------------------------------------------------------------------------------------------------------------------------------------------------------------------------------------------------------------------------------------------------------------------------
>OL678191_1_Mucor_donglingensis_XY08501_
-------------------------------------------------------------------------------------------------------------------------------------------------------------------------------------------------------------------------------------TATTTC-------TA-----------ATTTA-------------------CTGTGAA-CTG-TTTTA-TT---------GTTTAGCGCTTTGAGGGA--TGCTCCTT-----------G---GC--CATAG------------------------GGATAGGC------C-ACTG--AGATG---TTAACCTA-G--------CTA-AAGTCAGGC----------TT--AGGCCTGGTATCC-T-------------ATT-ATTA-TTTACC---------AAAAGAATTCAGAA---TTATTATTGTAACATAAG--CGTAAA-----------------AAACTTAT--AAAACAACTTTTAACAACGGATCTCTTGGTTCTCGCATCGATGAAGAACGTAGCAAAGTGCGATAACTAGTGTGAATTGCATATTCAGTGAATCATCGAGTCTTTGAACGCATCTTGCGCTCAATGGTATTCCATT-GAGCACGCCTGTTTCAGTATC-AAAAAC-ACCCCAC-ATT-CAAAA-----TTTTTTT-------------GA--ATGG---AATTGAG---------AGTTTCGGTC--------------------TTTTGGCT--GA-----ACTCTTTAAAACTAT-TA-----GGC-----CTGAA------------------------------CTATTGTTCTTTCTGCCTGAA---C-ATTT-----TTTTAA--TATAAA-----------GGA--ATGCTCTA------------------GTATTAAGAC---------TATCTTCT---GG---------GGCCTCC-----------------C--AAA-T----------AAA-----ACTTTCT-----------TAAACT-----------TGATCTGAAATCAGGTGGGATTA---------------------------------------------------------------------------------------------------------------------------------------------------------------------------------------------------------------------------------------------------------------------------------------------------------------------------------------------------------------------------------------------------------------------------------------------------------------------------------------------------------------------------------------------------------------------------------------------------------------------------------------------------------------------------------------------------------------------------------------------------------------------------------------------------------------------------------------------------------------------------------------------------------------------------------------------------------------------------------------------------------------------------------------------------------------------------------------------------------------------------------------------------------------------------------------------------------------------------------------------------------------------------------------------------------------------------------------------------------------------------------------------------------------------------------------------------------------------------------------------------------------------------------------------------------------------------------------------------------------------------------------------------------------------------------------------------------------------------------------------------------------------------------------------------------------------------------------------------------------------------------------------------------------------------------------------------------------------------------------------------------------------------------------------------------------------------------------------------------------------------------------------------------------------------------------------------------
>JN206112_1_Mucor_durus_CBS_156_51_18S__
--------ATCATTAAGTA----------------A--------------TTTGATATACTT----------------------------------------------------------------------------------------------------------------CGGT---------------------------------------------------ATATTC-------TC-----------TTTTA-------------------CTGTGAA-CTG-TATTA-TT---------GCATGACGC-TTGAGGAA--CGTCTATA-----------G---AT--CATAT------------------------GGGTAGGT------C-TATA--GAATT---ATAACCGA-G--------TCA-TGATCAAGC----------TG--AGGCTTGGTACCC-T-------------ATT-ATTA-TTTACC---------AAAAGAATTCAGTA---TTAATATTGTAACATAGA--CGTAAA-----------------AAATCTAT--AAAACAACTTTTAACAACGGATCTCTTGGTTCTCGCATCGATGAAGAACGTAGCAAAGTGCGATAACTAGTGTGAATTGCATATTCAGTGAATCATCGAGTCTTTGAACGCATCTTGCACTCATTGGAATTCCAAT-GAGTACGCCTGTTTCAGTATC-AAAAAC-ACCCCAC-ATT-CAAAT-----CTTTTGT-----------TTGA--ATGG---AACTTGG-AGTGACAGTTTCACGACC------------------------------GT-----GCTCTTTAATTATAT-TA-----GGC-----CTGAT-------------------------------CTTTGTTTAGACTGCCTGAA---C-TTTT-----TTTTAA--TATAAA-----------GGA--AAGTTTTG-----------------ACAAAATAAAC--------TTGTGCT------G---G-----GGCCTTT--------------------AAA------------GAA-----CCTTTCT-----------TAAACT-----------TGATCTGAAATCAGGCGGGATTACCCGATTTCCCTAGTAACGGCGAGTGAAGAGGAAAGAGCTCAAAGTTGGAACCTGTTTGGCTTAGCTAAACCGGATTGTAAACTGTAGAAGTGTTTTCCAGGTACGCCAGGTAAAAAAGTCCTTTGGAACAGGGCATCATAGAGGGTGAGAATCCCGTCTTTGGCCTGAGCTGTT-GCCTTTTGTGATACACTTTCAAAGAGTCAGGTTGTTTGGGAATGCAGCCTAAATTGGGTGGTAAATCTCACCTAAAGCTAAATATTTGCGAGAGACCGATAGCGAACAAGTACCGTGAGGGAAAGATGAAAAGAACTTTGAAAAGAGAGTTAAACAGTATGTGAAATTGTTAAAAGGGAACCGTTTGGAGCCAGATTGGCTTGACTGTAATCAACTTAGGCTTTGGCCTGAGTGCACTTGCGGTCTA-T-GCCTGCCAACGACAGTTTTGTTTGGGGGAAAAAATT-ATAAGGAATGTGGCCC--CTC------G--GGGTGTTATAGCCTTATAAAAAATACCCTGGATGGGACTGAGGAACGCAGTGAATGCC-TTT---A--GGCAAGGTTGCTAGGCGCTTTCGTTGATAAATGCTAGAATTTCTGCTTT-GGGTGGTGCTAGTG---TTTAAAGATGAAACTCGTTTGGTA-TACTTTTTA------TTCGCTTAGGTTGTTGGCTTAATGACTCTAAATGAC--------------------------------------------------------------------------------------------------------------------------------------------------------------------------------------------------------------------------------------------------------------------------------------------------------------------------------------------------------------------------------------------------------------------------TGTCTCCTCAGTCTAACAAGCCTGTC------ATGGGTATTGTGCA-------AGATACTCTCTGTGG---------TATTCGAAAGTTTACTTTGAG-AGATT------GCTTTATGACTAAGGATTTGGTGATGAATATCGTC--ATGTGGGTTCCCTCTTGGGATGGTTATATCCCTCCTCCTGCTATCTTGAAGCCTAAGCCTATG-TGGACTGGTAAGCAAAT-----TGTTTCCATGGTCATTCCCAAAGGTATCAACTGTCAAACATTCCACTCTACTCACCCTGATGGTGAAAGCACCTTGATTTCTCCTGGTGA-------TACTCGTGTCATCATTGAGAATGGTGAATTGATTTGTGGTATTGTCTGTAAAAAGACAGTTGGTACTGCTGGCGGTGGTCTTATCCACACCATCATGAATGAATTGGGTCCTGAAGCAGCCAAGAACTTTTTGGGTGGTACTCAGCAAGTCGTCAACTAC-----TGGTTACTTCAAAATGGTTTCAGTATTGGTATTGGTGATACTATTGCCGATAAGGTCTCTATGGCTACTATTACGAACATTATTTCACAAGCAAAGCAACGT-----------------------------GTGCAAGAAGTTATTATCACCGCTCAACAAGATAAGCTCGAAGTT---CAACCTGGTATGACTTTGCGTGAATCTTTTGAAGCCAAAGTCAATCAAACTTTGAACAAAGCTCGTGAT---GATGCTGGTAAAATGG----CTCAAAACAGTTTAAAGGAAGACAACAATGTCAAACAGATGGTAATTTCTGGCTCTAAGGGTTCGTTTATTAATATTTCTCAAATGTCTGCTTGTGTCGGTCAACAAAACGTAGAAGGTAAACGTATTCCTTATGGCTTCAAGTTCCGTACTTTGCCCCATTTCTCCAAGGATGATCATAGTCCTGAAAGTCGTGGTTTTGTCGAAAACTC--------TTATTTAAGAGGTTTGACTCCT
>JN206159_1_Mucor_endophyticus_CBS_385_95_18S__
--------ATCATTAAATAA---------------A--------------TTTAAAGGTTGT----------------------------------------------------------------------------------------------------------------TTGCGCCCTGCAAAGGGGGTTAT--------------------------------CAATTC--TTTATTA-----------ATTTA-------------------CTGTGAA-CTG-TTTTAATT----------TCTGGTGC-TTGAGGAA--TGTTGTCT----------TG---GC--TATAA------------------------GGATAGGC------CTAGTA-CAAATG---TTAACCGA-G--------CCA-GAGTCAGGC----------TT--AGGCCTGGTATCC-TA------------ATTAATTA-TTTACC---------AAAAGAATTCAGTAT--TAATTATTGTAACATAAG--CGTAAA-----------------AAACTTAT--AAAACAACTTTTAACAACGGATCTCTTGGTTCTCGCATCGATGAAGAACGTAGCAAAGTGCGATAACTAGTGTGAATTGCATATTCAGTGAATCATCGAGTCTTTGAACGCATCTTGCGCTCAATGGTATTCCATT-GAGCACGCCTGTTTCAGTATC-AAAAAC-ACCCCAC-ATTCAACAA-----TTTTGTT-----TTTTGTTTGA--ATGG---ATATGAG-------AGTTTTTTTTTT---------------GGCTTTTTCAGCT--AA-----TCTCTTTAAAATCAT-TA-----GGC-----CTGAACTTATTG----------------------TTCTTTTTTCTTTCTGCCTGAA---C-ATTT-----TTTTAA--TATAAA-----------GGA--ATGCTCTA-----------GTAAGAAAAAAAAAAAAAAAAAAGAGTATATCTT---GG---G-----GGCCTCC-----------------C--AAA-T----------AAA----ACTTTTCT-----------TAAATT-----------TGATCTGAAATCAGGTGGGATTACCCGATTTCCCTAGTAACGGCGAGTGAAGAGGAAAGAGCTCAAAGTTGGAACCTGTTTGGCTTAGCTAAACCGGATTGTAAACTGTAGAAGTGTTTTCCAGACACGCCTGGTAAAAAAGTCCTTTGGAACAGGGCATCATAGAGGGTGAGAATCCCGTCATTGGCCAGAGCTGTT-GTCTTTTGTGATACATTTTCAAAGAGTCAGGTTGTTTGGGAATGCAGCCTAAATTGGGTGGTAAATCTCACCTAAAGCTAAATATTTGCGAGAGACCGATAGCGAACAAGTACCGTGAGGGAAAGATGAAAAGAACTTTGAAAAGAGAGTTAAACAGTATGTGAAATTGTTAAAAGGGAACCGTTTGGAGCCAGACTGGCTTAACTGTAATCAATCTAGGCTTCGGCCTGGATGCACTTGCGGTTTA-T-GCCGGCCAACGACAGTTTAGTTTGAGGGAAAAAATT-ACATTGAATGTGGCCC--TTC------G--GGGCGTTATAGCTTTGTAAAAAATACCTTGGACTGGACTGAGGAACGCAGTGAATGCC-TTT---A--GGCAAGATTGCTGGGTGCTTTCGCTAATAAATGCTAGAATTTCTGCTTC-GGGTGGTGCTAGTG---TTTAAAGGAGGAACTCGCCTAGTA-TATTTTTTA------TTCGCTTAGGTTGTTGGCTTAATGACTCTAAATGAC--------------------------------------------------------------------------------------------------------------------------------------------------------------------------------------------------------------------------------------------------------------------------------------------------------------------------------------------------------------------------------------------------------------------------TATCTCCTCAATCCAACAAACCTGTT------ATGGGTATTGTACA-------AGATACTCTTTGTGG---------TATTCGTAAGTTTACTTTGAG-AGATT------GTTTCATGACCAAAGATTTAGTCATGAATATTGTT--ATGTGGGTCCCTTCTTGGGATGGCTATATCCCCCCACCTGCCATCTTAAAGCCTAAACCCATG-TGGACTGGTAAGCAAAT-----TCTTTCCATGGTTATTCCTAAAGGTATCAATTGCCAAACTTTCCACTCTACTCATCCTGATGGTGAAAGCACTTTAATCTCTCCTGGTGA-------TACTCGTGTCATTATTGAAAATGGTGAACTAGTTTGTGGTATTGTTTGTAAAAAGACTGTTGGTACTGCTGGTGGTGGTCTTATCCACACCATCATGAATGAATTGGGTCCTGAAGCTGCAAAAAACTTTTTGGGTGGTACTCAACAAGTCGTCAATTAT-----TGGTTACTTCAAAATGGTTTCAGTATTGGTATTGGTGATACCATTGCCGATAAGGTTTCCATGGCTACCATTACAAACATTATTTCCCAAGCTAAGCAACGT-----------------------------GTACAGGAAGTTATCATAACTGCTCAACAAGACAAACTCGAAGTA---CAACCTGGTATGACATTGCGTGAATCTTTTGAAGCAAAGGTCAATCAAACTTTGAATAAGGCCCGTGAT---GACGCTGGTAAAATGG----CTCAAAACAGTTTAAAGGAAGATAACAACGTCAAACAGATGGTAATTTCCGGTTCAAAGGGTTCTTTCATCAATATTTCTCAAATGTCTGCTTGTGTCGGCCAACAAAACGTTGAAGGTAAACGTATTCCTTATGGTTTCAAGTTCCGCACTTTACCACATTTCTCCAAGGATGATCACAGCCCTGAAAGTCGTGGTTTTGTAGAAAACTC--------TTATTTGAGAGGTTTAACTCCT
>JN206061_1_Mucor_flavus_CBS_230_35_18S__
--------ATCATTAAATA----------------A--------------TTTGATATTCTG----------------------------------------------------------------------------------------------------------------GTTTTTCTTTTTTACGAGAGAATCTCC-----------------------AGTTAATATTC-------TA-----------TTTTA-------------------CTGTGAA-CTG-TATTA-TT---------ACGAGATGT-TTGAGGGA--TGCTTGCT-----------G---GC--TATAA------------------------GGATAGGT------C-AGTA--GGATGATTTTAACCGA-G--------TCT-CGATCAAGC------TTTTTTTTAAGCTTGGTATCC-T-------------AATTATTA-TTTACC---------AAAAGAATTCAGTAT--AAAATATTGTAACATAGA--CCTAAA-----------------AAATCTAT-AAAAACAACTTTTAACAACGGATCTCTTGGTTCTCGCATCGATGAAGAACGTAGCAAAGTGCGATAACTAGTGTGAATTGCATATTCAGTGAATCATCGAGTCTTTGAACGCATCTTGCGCTCATTGGTATTCCAAT-GAGCACGCCTGTTTCAGTATC-AGAAAC-ACCCCAC-ATT-CAAAA-----TCTTTTT----------TTTGA--ATGG---AACTGAG------AGTTTTTACGGTT-------TGATTTTTTTGAAGTCAAGCT--GT-----TCTCTTTAAAGATAT-TA-----GGC-----CTGAA---------------------------ATTTTAGTTTTTTTGTTGCCTGAA---CTTTTT-----TTTTAA--TATAAA-----------GGA-AAAGCTCTG----------GTCAATTTTTAAAAAAGC-----TTATTATGTT------G---G-----GGCCTCC-----------------C--AAA-T----------AAA-----TCTCTCT-----------TAAATT-----------TGATCTGAAATCAGGCGGGATTACCCGATTTCCCTAGTAACGGCGAGTGAAGAGGAAAGAGCTCAAAGTTGGAACCTGTTTGGCTTAGCTAAACCGGATTGTAAACTGTAGAAGTGTTTTCCAGACACGCCTGGTAAAAAAGTCCTTTGGAACAGGGCATCATAGAGGGTGAGAATCCCGTCTTTGGCCAGAGCTGTT-GTCTTTTGTGATACATTTTCAAAGAGTCAGGTTGTTTGGGAATGCAGCCTAAATTGGGTGGTAAATCTCACCTAAAGCTAAATATTTGCGAGAGACCGATAGCGAACAAGTACCGTGAGGGAAAGATGAAAAGAACTTTGAAAAGAGAGTTAAACAGTATGTGAAATTGTTAAAAGGGAACCGTTTGGAGCCAGACTGGCTTGACTGTAATCAATCTAGGCTTCGGCCTGGATGCACTTGCGGTTTA-T-GCCTGCCAACGACAATTTTCTTTGAGGGAAAAAACT-ATTAGGAATGTGGCCCCCTCG------G--GGGTGTTATAGCCTTTTAGAAAATACCTTGAATTGGATTGAGGAACGCAGTGAATGCC-TTT---A--GGCAAGATTGCTGGGCGCTTTCGCTAATAAATGCTAGAATTTCTGCTTC-GGGTGGTGCTAGTG---TTTAAAGGAGAAACTCGCTTGGTA-TATTTTTTA------TTCGCTTAGGTTGTTGGCTTAATGACTCTAAATGAC--------------------------------------------------------------------------------------------------------------------------------------------------------------------------------------------------------------------------------------------------------------------------------------------------------------------------------------------------------------------------------------------------------------------------TATCTCCTCAATCGAATAAGCCTGTG------ATGGGTATTGTACA-------AGATACGCTTTGTGG---------TATTCGTAAGTTTACTTTAAG-AGATT------GCTTTATGACCAAGGATTTAGTGATGAATATTGTG--ATGTGGGTTCCATCTTGGGATGGATATATTCCTCCTCCTGCTATTCTTAAGCCTAAGCCTATG-TGGACTGGTAAACAAAT-----TGTTTCTATGGTTATTCCTAAGGGTATCAATTGTCAAACATACCATTCTACTCATCCCGATGGTGAAAATACTTTAATTTCTCCTGGTGA-------TACTCGTGTCATTATTGAGAATGGTGAATTAATTTGTGGTATTGTTTGTAAGAAAACGGTTGGTACTGCTGGTGGTGGTCTTATTCATACAATTATGAATGAATTAGGTCCTGAAGCTGCAAAGAATTTCTTGGGTGGTACTCAACAAGTAATTAATTAT-----TGGTTACTTCAAAATGGTTTCAGTATTGGTATTGGTGATACAATTGCCGATAAAGTTTCCATGTCTACTATTACAAATATTATTTCTCAAGCTAAGCAACGT-----------------------------GTACAAGAAGTTATTATTACTGCTCAACAAGATAAGCTTGAAGTT---CAACCTGGTATGACGTTGCGTGAGTCTTTTGAAGCCAAGGTCAATCAAACTTTGAATAAGGCTCGTGAT---GATGCTGGTAAAATGG----CTCAAAACAGTTTAAAGGAAGATAACAATGTTAAACAGATGGTAATTTCCGGTTCAAAGGGTTCTTTCATTAATATTTCTCAAATGTCTGCTTGTGTTGGTCAACAAAATGTTGAAGGTAAACGTATTCCTTATGGTTTCAAATTCCGTACTCTTCCCCAT--------------------------------------------------------------------------------
>JN206051_1_Mucor_flavus_CBS_234_35_18S__
--------ATCATTAAATAATTTGATATTCTGAAAAAA------------TTTATTTTTTTT------------------------------------------------------------------------------------------------------------------------------------------------------------------CAGTAATATTC-------TA-----------TTTTA-------------------CTGTGAA-CTG-TATTA-TT---------ACGAGATGC-CTGAGGGA--TGCTTACC---------TGG---AC--TATAA------------------------GGATAGGT------CTGGTA--GGATG---TTAACCGA-G--------TCT-CGATCAAGC-----TTTCTTTTTAAGCTTGGTATCC-T-------------ATT-ATTA-TTTACC---------AAAAGAATTCAGTATA-AAAATATTGTAACATAGA--CCTAAA-----------------AAATCTAT-AAAAACAACTTTTAACAACGGATCTCTTGGTTCTCGCATCGATGAAGAACGTAGCAAAGTGCGATAACTAGTGTGAATTGCATATTCAGTGAATCATCGAGTCTTTGAACGCATCTTGCGCTCATTGGTATTCCAAT-GAGCACGCCTGTTTCAGTATC-AGAAAC-ACCCCAC-ATT-CAAAATCTTTTTTTTTT-----------TTGA--ATGG---AACTGAG--------CGACTACGGTC--------------TTTTTTTTTTAAGACTGT-----TCGCTTTAAAAATAT-TA-----GGC-----CTGGA-----------------------ATTTAGTATTTTCTTGAATTTGCCTGAA---CTTTTT-----TTTTAA--TATAAA-----------GGA-AAAGCTCTG----GGTCAAACCTATGGAAGACTAAAA---------GCTTTT-----GG---------GGCCTCT-----------------C--AAA-T----------AAA-----ACTTCTT-----------TAAATT-----------TGATCTGAAATCAGGCGGGATT----GATTTCCCTAGTAACGGCGAGTGAAGAGGAAAGAGCTCAAAGTTGGAACCTGTTTGGCTTAGCTAAACCGGATTGTAAACTGTAGAAGTGTTTTCCAGACACGCCTGGTAAAAAAGTCCTTTGGAACAGGGCATCATAGAGGGTGAGAATCCCGTCTTTGGCCAGAGCTGTT-GTCTTTTGTGATACATTTTCAAAGAGTCAGGTTGTTTGGGAATGCAGCCTAAATTGGGTGGTAAATCTCACCTAAAGCTAAATATTTGCGAGAGACCGATAGCGAACAAGTACCGTGAGGGAAAGATGAAAAGAACTTTGAAAAGAGAGTTAAACAGTATGTGAAATTGTTAAAAGGGAACCGTTTGGAGCCAGACTGGCTTGACTGTAATCAATCTAGGCTTCGGCCTGGATGCACTTGCGGTTTA-T-GCCTGCCAACGACAATTTTTTTTGAGGGAAAAAACT-ATTCGGAATGTGGCCC--TCCCTCGGGG--GGGTGTTATAGCCTTATAGAAAATACCTTGAATTGGATTGAGGAACGCAGTGAATGCC-TTT---A--GGCAAGATTGCTGGGTGCTTTCGCTAATAAATGCTAGAATTTCTGCTTC-GGGTGGTGCTAGTG---TTTAAAGGAGGAACTCGCCTGGTA-TATTTTTTA------TTCGCTTAGGTTGTTGGCTTAATGACTCTAAATGAC--------------------------------------------------------------------------------------------------------------------------------------------------------------------------------------------------------------------------------------------------------------------------------------------------------------------------------------------------------------------------------------------------------------------------TATCTCCTCAATCAAATAAGCCTGTC------ATGGGTATTGTACA-------AGATACTCTTTGTGG---------TATTCGTAAGTTTACTTTAAG-AGATT------GCTTTTTAACAAAAGATTTGGTCATGAATATCGTA--ATGTGGGTACCTTCTTGGGATGGTTATATTCCTCCTCCTGCTATTCTTAAACCTAAACCTATG-TGGACTGGTAAACAAAT-----TGTTTCCATGGTCATTCCTAAAGGTATTAATTGTCATACATATCATTCTACCCACCCTGATGGTGAAAATACTCTAATTTCTCCTGGTGA-------TACCCGTGTCATTATTGAAAATGGTGAATTGATTTGTGGTATTGTTTGTAAGAAAACTGTTGGTACTGCTGGTGGTGGTCTTATTCATACTATTATGAATGAATTAGGTCCTGAAGCCGCAAAGAATTTCTTGGGTGGTACTCAACAAGTTATTAATTAT-----TGGTTACTTCAAAATGGTTTTAGTATTGGTATTGGTGATACAATTGCCGATAAAGTATCTATGGCTACTATTACAAATATTATTTCTCAAGCTAAACAACGT-----------------------------GTACAAGAAGTTATTATTACTGCTCAACAAGATAAACTTGAAGTT---CAACCTGGTATGACTTTGCGTGAATCCTTTGAAGCCAAGGTCAATCAAACTTTGAATAAGGCTCGTGAT---GATGCTGGTAAAATGG----CTCAAAACAGTTTAAAGGAAGATAACAATGTTAAACAAATGGTAATTTCCGGTTCAAAGGGTTCTTTTATTAATATTTCTCAAATGTCTGCTTGTGTTGGTCAACAAAATGTTGAAGGTAAACGTATTCCTTATGGTTTCAAGTTCCGTACTTTACCTCATTTCTCAAAGGATGATCATAGTCCTGAATCTCGTGGTTTTGTCGAAAATTC--------TTATTTAAGAGGTTTAACCCCT
>JN206049_1_Mucor_flavus_CBS_126_70_18S__
--------ATCATTAAATA----------------A--------------TTTGATATTCTG----------------------------------------------------------------------------------------------------------------AAAAAATTTATTTTTTTT--------------------------------CAGTAATATTC-------TA-----------TTTTA-------------------CTGTGAA-CTG-TATTA-TT---------ACGAGATGC-CTGAGGAA--TGCTTACCTG---------G---AC--TATAA------------------------GGATAGGT------CTGGTA--GGATG---TTAACCGA-G--------TCT-CGATCAAGC----TTTCTTTT--AAGCTTGGTATCC-T-------------ATT-ATTA-TTTACC---------AAAAGAATTCAGTAT--AAAATATTGTAACATAGA--CCTAAA-----------------AAATCTAT-AAAAACAACTTTTAACAACGGATCTCTTGGTTCTCGCATCGATGAAGAACGTAGCAAAGTGCGATAACTAGTGTGAATTGCATATTCAGTGAATCATCGAGTCTTTGAACGCATCTTGCGCTCATTGGTATTCCAAT-GAGCACGCCTGTTTCAGTATC-AGAAAC-ACCCCAC-ATT-CAAAA---TCTTTTTTT----------TTTGA--ATGG---AACTGAG------CGATTTTACGGTC--------------TTTTTTTTAAGACT--GT-----TCGCTTTAAAAATAT-TA-----GGC-----CTGGAATTTA------------------------GTATTTTCTTGATTTGCCTGAA---CTTTTT-----TTTTAA--TATAAA-----------GGA-AAAGCTCTG-GT--------TCAAACCTATTGAAGTC-----TAAAAGCTTT------G---G-----GGCCTCT-----------------C--AAA-T----------AAA---AC--TTTCT-----------TAAATT-----------TGATCTGAAATCAGGCGGGATTACCCGATTTCCCTAGTAACGGCGAGTGAAGAGGAAAGAGCTCAAAGTTGGAACCTGTTTGGCTTAGCTAAACCGGATTGTAAACTGTAGAAGTGTTTTCCAGACACGCCTGGTAAAAAAGTCCTTTGGAACAGGGCATCATAGAGGGTGAGAATCCCGTCTTTGGCCAGAGCTGTT-GTCTTTTGTGATACATTTTCAAAGAGTCAGGTTGTTTGGGAATGCAGCCTAAATTGGGTGGTAAATCTCACCTAAAGCTAAATATTTGCGAGAGACCGATAGCGAACAAGTACCGTGAGGGAAAGATGAAAAGAACTTTGAAAAGAGAGTTAAACAGTATGTGAAATTGTTAAAAGGGAACCGTTTGGAGCCAGACTGGCTTGACTGTAATCAATCTAGGCTTCGGCCTGGATGCACTTGCGGTTTA-T-GCCTGCCAACGACAATTTTTTTTGAGGGAAAAAACT-ATTCGGAATGTGGCCC--TCCCTCGGGG--GGGTGTTATAGCCTTATAGAAAATACCTTGAATTGGATTGAGGAACGCAGTGAATGCC-TTT---A--GGCAAGATTGCTGGGTGCTTTCGCTAATAAATGCTAGAATTTCTGCTTC-GGGTGGTGCTAGTG---TTTAAAGGAGGAACTCGCCTAGTA-TATTTTTTA------TTCGCTTAGGTTGTTGGCTTAATGACTCTAAATGAC--------------------------------------------------------------------------------------------------------------------------------------------------------------------------------------------------------------------------------------------------------------------------------------------------------------------------------------------------------------------------------------------------------------------------TATCTCCTCAATCAAATAAGCCTGTC------ATGGGTATTGTACA-------AGATACTCTTTGTGG---------TATTCGTAAGTTTACTTTAAG-AGATT------GCTTTTTAACAAAAGATTTGGTCATGAATATCGTA--ATGTGGGTACCTTCTTGGGATGGTTATATTCCTCCTCCTGCTATTCTTAAACCTAAACCTATG-TGGACTGGTAAACAAAT-----CGTTTCCATGGTCATTCCTAAAGGTATTAATTGTCATACATATCATTCTACTCATCCTGATGGTGAAAATACTTTAATTTCTCCTGGTGA-------TACCCGTGTCATTATTGAAAATGGTGAATTGATTTGTGGTATTGTTTGTAAGAAAACTGTTGGTACTGCTGGTGGTGGTCTTATTCATACTATTATGAATGAATTAGGTCCTGAAGCCGCAAAGAATTTCTTGGGTGGTACTCAACAAGTTATTAATTAT-----TGGTTACTTCAAAATGGTTTTAGTATTGGTATTGGTGATACAATTGCTGATAAAGTATCTATGGCTACTATTACAAATATTATTTCTCAAGCTAAACAACGT-----------------------------GTACAAGAAGTTATTATTACTGCTCAACAAGATAAACTTGAAGTT---CAACCTGGTATGACTTTGCGTGAATCCTTTGAAGCAAAGGTCAATCAAACTTTGAATAAGGCTCGTGAT---GATGCTGGTAAAATGG----CGCAAAACAGTTTAAAGGAAGATAACAATGTTAAACAAATGGTAATTTCCGGTTCAAAGGGTTCTTTTATTAATATTTCTCAAATGTCTGCTTGTGTTGGTCAACAAAATGTTGAAGGTAAACGTATTCCTTATGGTTTCAAGTTCCGTACTTTACCTCATTTCTCAAAGGATGATCATAGTCCTGAAT----------------------------------------------------
>OL678194_1_Mucor_fusiformisporus_CGMCC_3_16141_
-------------------------------------------------------------------------------------------------------------------------------------------------------------------------------------------------------------------------------------TATTTC-------TA-----------ATTTA-------------------CTGTGAA-CTG-TTTTA-TT---------GTTTAGCGCTTTGAGGGA--TGCTCTTT-----------G---AC--CATAG------------------------GGATAGGT------C-GCTG--AGATG---TTAACCTA-G--------CTA-AAGTCAGGC----------TT--AGGCCTGGTATCC-T-------------ATT-ATTA-TTTACC---------AAAAGAATTCAGAA---TTATTATTGTAACATAAG--CGTAAA-----------------AAACTTAT--AAAACAACTTTTAACAACGGATCTCTTGGTTCTCGCATCGATGAAGAACGTAGCAAAGTGCGATAACTAGTGTGAATTGCATATTCAGTGAATCATCGAGTCTTTGAACGCATCTTGCGCTCAATGGTATTCCATT-GAGCACGCCTGTTTCAGTATC-AATAAC-ACCCCAC-ATC-AACAA-----CTTGTTT----------GTTGA--ATGG---AACTGAG-------AGTCTGTCGGTC-----------------TATTTTAGACT--GA-----ACTCTTTAAAACTAT-TA-----GGC-----CTGAA-----------------------------CTATTGTTCTTTTTCGCCTGAA---C-ATTT-----TTTTAA--TATAAA-----------GGA--ATGCTCTA-----------------GTAATTAAGAC-----------TGTCTTCTGG----------GGCCTCC-----------------C--AAA-T----------AAA-----ACTTTTT-----------TAAACT-----------TGATCTGAAATCAGGCGGGATTA---------------------------------------------------------------------------------------------------------------------------------------------------------------------------------------------------------------------------------------------------------------------------------------------------------------------------------------------------------------------------------------------------------------------------------------------------------------------------------------------------------------------------------------------------------------------------------------------------------------------------------------------------------------------------------------------------------------------------------------------------------------------------------------------------------------------------------------------------------------------------------------------------------------------------------------------------------------------------------------------------------------------------------------------------------------------------------------------------------------------------------------------------------------------------------------------------------------------------------------------------------------------------------------------------------------------------------------------------------------------------------------------------------------------------------------------------------------------------------------------------------------------------------------------------------------------------------------------------------------------------------------------------------------------------------------------------------------------------------------------------------------------------------------------------------------------------------------------------------------------------------------------------------------------------------------------------------------------------------------------------------------------------------------------------------------------------------------------------------------------------------------------------------------------------------------------------------
>OL678195_1_Mucor_fusiformisporus_XY08153_
-------------------------------------------------------------------------------------------------------------------------------------------------------------------------------------------------------------------------------------TATTTC-------TA-----------ATTTA-------------------CTGTGAA-CTG-TTTTA-TT---------GTTTAGCGCTTTGAGGGA--TGCTTTTT-----------G---AC--CATAG------------------------GGATAGGT------C-GCTG--AGATG---TTAACCTA-G--------CTA-AAGTCAGGC----------TT--AGGCCTGGTATCC-T-------------ATT-ATTA-TTTACC---------AAAAGAATTCAGAA---TTATTATTGTAACATAAG--CGTAAA-----------------AAACTTAT--AAAACAACTTTTAACAACGGATCTCTTGGTTCTCGCATCGATGAAGAACGTAGCAAAGTGCGATAACTAGTGTGAATTGCATATTCAGTGAATCATCGAGTCTTTGAACGCATCTTGCGCTCAATGGTATTCCATT-GAGCACGCCTGTTTCAGTATC-AATAAC-ACCCCAC-ATC-AACAA-----CTTGTTT----------GTTGA--ATGG---AACTGAG-------AGTCTGTCGGTC-----------------TATTTTAGACT--GA-----ACTCTTTAAAACTAT-TA-----GGC-----CTGAA-----------------------------CTATTGTTCTTTTTCGCCTGAA---C-ATTT-----TTTTAA--TATAAA-----------GGA--ATGCTCTA-----------------GTAATTAAGAC---------TGTCTTCT---GG---------GGCCTCC-----------------C--AAA-T----------AAA-----ACTTTTT-----------TAAACT-----------TGATCTGAAATCAGGCGGGATTA---------------------------------------------------------------------------------------------------------------------------------------------------------------------------------------------------------------------------------------------------------------------------------------------------------------------------------------------------------------------------------------------------------------------------------------------------------------------------------------------------------------------------------------------------------------------------------------------------------------------------------------------------------------------------------------------------------------------------------------------------------------------------------------------------------------------------------------------------------------------------------------------------------------------------------------------------------------------------------------------------------------------------------------------------------------------------------------------------------------------------------------------------------------------------------------------------------------------------------------------------------------------------------------------------------------------------------------------------------------------------------------------------------------------------------------------------------------------------------------------------------------------------------------------------------------------------------------------------------------------------------------------------------------------------------------------------------------------------------------------------------------------------------------------------------------------------------------------------------------------------------------------------------------------------------------------------------------------------------------------------------------------------------------------------------------------------------------------------------------------------------------------------------------------------------------------------------
>OL678196_1_Mucor_fusiformisporus_XY08154_
-------------------------------------------------------------------------------------------------------------------------------------------------------------------------------------------------------------------------------------TATTTC-------TA-----------ATTTA-------------------CTGTGAA-CTG-TTTTA-TT---------GTTTAGCGCTTTGAGGGA--TGCTTTTT-----------G---AC--CATAG------------------------GGATAGGT------C-GCTG--AGATG---TTAACCTA-G--------CTA-AAGTCAGGC----------TT--AGGCCTGGTATCC-T-------------ATT-ATTA-TTTACC---------AAAAGAATTCAGAA---TTATTATTGTAACATAAG--CGTAAA-----------------AAACTTAT--AAAACAACTTTTAACAACGGATCTCTTGGTTCTCGCATCGATGAAGAACGTAGCAAAGTGCGATAACTAGTGTGAATTGCATATTCAGTGAATCATCGAGTCTTTGAACGCATCTTGCGCTCAATGGTATTCCATT-GAGCACGCCTGTTTCAGTATC-AATAAC-ACCCCAC-ATC-AACAA-----CTTGTTT----------GTTGA--ATGG---AACTGAG-------AGTCTGTCGGTC-----------------TATTTTAGACT--GA-----ACTCTTTAAAACTAT-TA-----GGC-----CTGAA-----------------------------CTATTGTTCTTTTTCGCCTGAA---C-ATTT-----TTTTAA--TATAAA-----------GGA--ATGCTCTA-----------------GTAATTAAGAC---------TGTCTTCT---GG---------GGCCTCC-----------------C--AAA-T----------AAA-----ACTTTTT-----------TAAACT-----------TGATCTGAAATCAGGCGGGATTA---------------------------------------------------------------------------------------------------------------------------------------------------------------------------------------------------------------------------------------------------------------------------------------------------------------------------------------------------------------------------------------------------------------------------------------------------------------------------------------------------------------------------------------------------------------------------------------------------------------------------------------------------------------------------------------------------------------------------------------------------------------------------------------------------------------------------------------------------------------------------------------------------------------------------------------------------------------------------------------------------------------------------------------------------------------------------------------------------------------------------------------------------------------------------------------------------------------------------------------------------------------------------------------------------------------------------------------------------------------------------------------------------------------------------------------------------------------------------------------------------------------------------------------------------------------------------------------------------------------------------------------------------------------------------------------------------------------------------------------------------------------------------------------------------------------------------------------------------------------------------------------------------------------------------------------------------------------------------------------------------------------------------------------------------------------------------------------------------------------------------------------------------------------------------------------------------------
>OL678197_1_Mucor_sp__HZ_2021i_XY08117_
-------------------------------------------------------------------------------------------------------------------------------------------------------------------------------------------------------------------------------------TATTTC-------TA-----------ATTTA-------------------CTGTGAA-CTG-TTTTA-TT---------GTTTAGCGCTTTGAGGGA--TGCTCTTT-----------G---AC--CATAG------------------------GGATAGGT------C-GCTG--AGATG---TTAACCTA-G--------CTA-AAGTCAGGC----------TT--AGGCCTGGTATCC-T-------------ATT-ATTA-TTTACC---------AAAAGAATTCAGAA---TTATTATTGTAACATAAG--CGTAAA-----------------AAACTTAT--AAAACAACTTTTAACAACGGATCTCTTGGTTCTCGCATCGATGAAGAACGTAGCAAAGTGCGATAACTAGTGTGAATTGCATATTCAGTGAATCATCGAGTCTTTGAACGCATCTTGCGCTCAATGGTATTCCATT-GAGCACGCCTGTTTCAGTATC-AATAAC-ACCCCAC-ATC-AACAA-----CTTGTTT----------GTTGA--ATGG---AACTGAG-------AGTCTGTCGGTC-----------------TATTTTAGACT--GA-----ACTCTTTAAAACTAT-TA-----GGC-----CTGAA-----------------------------CTATTGTTCTTTTTCGCCTGAA---C-ATTT-----TTTTAA--TATAAA-----------GGA--ATGCTCTA-----------------GTAATTAAGAC---------TGTCTTCT---GG---------GGCCTCC-----------------C--AAA-T----------AAA-----ACTTTTT-----------TAAACT-----------TGATCTGAAATCAGGCGGGATTA---------------------------------------------------------------------------------------------------------------------------------------------------------------------------------------------------------------------------------------------------------------------------------------------------------------------------------------------------------------------------------------------------------------------------------------------------------------------------------------------------------------------------------------------------------------------------------------------------------------------------------------------------------------------------------------------------------------------------------------------------------------------------------------------------------------------------------------------------------------------------------------------------------------------------------------------------------------------------------------------------------------------------------------------------------------------------------------------------------------------------------------------------------------------------------------------------------------------------------------------------------------------------------------------------------------------------------------------------------------------------------------------------------------------------------------------------------------------------------------------------------------------------------------------------------------------------------------------------------------------------------------------------------------------------------------------------------------------------------------------------------------------------------------------------------------------------------------------------------------------------------------------------------------------------------------------------------------------------------------------------------------------------------------------------------------------------------------------------------------------------------------------------------------------------------------------------------
>JN206247_1_Mucor_gigasporus_CBS_566_91_18S__
--------ATCATTAAATAAAATAAAGAGACTGGAT--------------TTTTCATTTTTT----------------------------------------------------------------------------------------------------------------TTTGAAAAAT----------------------------------------TCTTTCTTTTC-------TT-----------TTTTA-------------------CTGTGAA-CTG-TATTA-TT---------ATCTGACGC-TTGAGGAA--TGTTCTGC----------TG---GA--TATATT-----------------------GGGTAGTC------T-GCAG--AAATG---TTAACCGA-G--------TCA-GGATCAGAT--------CTTTAAAGGTCTGGTACCCGTT------------ATT-ATTT-TATACC---------AAAAGAATTCAGTATTAAAAAAAATGTAACATAGG--CTTAAA-----------------AAACCTAT--AAAACAACTTTTAACAACGGATCTCTTGGTTCTCGCATCGATGAAGAACGTAGCAAAGTGCGATAACTAGTGTGAATTGCATATTCAGTGAATCATCGAGTCTTTGAACGCATCTTGCACTCATTGGTATTCCAAT-GAGTACGCCTGTTTCAGTATC-AAAACC-AACCCTC-ATT-CAAAA-----ATTTATT--------TTTTTGA--ATGGATTTTATGAG--------GATTACTGAGC----------AAACTTCAATGTTTGTTTGGTG-----GTTCTTTAAA------TT-----GGCAATAAATTAA------------------------AACCGATAGGATTCTTCTTTGTCCAGGTTACTTTTT----CTTTTAA--TATAAA-----------CCA--------------------------------AAAAGT-------------------------------GGCCG----------------------AAAGTGATAAAGGGGAAA---GATCCTCTC-----------AATATT-----------TGATCTGAAATCAGGTGGGATTACCCGATTTCCCTAGTAACGGCGAGTGAAGAGGAAAGAGCTCAAAGTTGGAACCTGTCTGGCTTAGCTAGACCGGATTGTAAACTGTAGAAGTGTTTTCCAGGCACGCCAGGTAAATAAGTCCTTTGGAACAGGGCATCATAGAGGGTGAGAATCCCGTCTTTGGCCTGAGCAGTT-GTCTATTGTGATACACTTTCAAAGAGTCAGGTTGTTTGGGAATGCAGCCTAAATTGGGTGGTAAATCTCACCTAAAGCTAAATATTTGCGAGAGACCGATAGCGAACAAGTACCGTGAGGGAAAGATGAAAAGAACTTTGAAAAGAGAGTTAAACAGTATGTGAAATTGTTAAAAGGGAACCGTTTGGAGCCAGACTGGCTTGACTGTAATCAATCTAGGTTTCGACCTGGATGCACTTGCGGTCTTTT-GCCTGCCAACGACAATTTGATTTGGGGGAAAAAACA-TTGAGGAATGTGGCCT--TTC------G--GGGTGTTATAGCCTCTTTGAAAATACCCTGGATTGGATTGAGGAACGCAGCGGATGCC-TTT---A--GGCAAGATGGCTGGGCGCTTTTGCTGATAGATGCTAGAATTTCTGCTTC-GGGTGGTGCTAGTG---TTTAAAAGTAAAACTCGTTTAGTT-TATTTTTTA------TCCGCTTAGGTTGTTGGCTTAATGACTCTAAATGAC-------------------------------------------------------------------------------------------------------------------------------------------------------------------------------------------------------------------------------------------------------------------------------------------------------------------------------------------------------------------------------------------------------------------------------------------------------------------------------------------------------------------------------------------------------------------------------------------------------------------------------------------------------------------------------------------------------------------------------------------------------------------------------------------------------------------------------------------------------------------------------------------------------------------------------------------------------------------------------------------------------------------------------------------------------------------------------------------------------------------------------------------------------------------------------------------------------------------------------------------------------------------------------------------------------------------------------------------------------------------------------------------------------------------------------------------------------------------------
>JN206246_1_Mucor_gigasporus_CBS_383_95_18S__
--------ATCATTAAATAAAATAAAGAGACTGGAT--------------TTTTCATTTTTT----------------------------------------------------------------------------------------------------------------TTTGAAGAATTCTTT----------------------------------------CTTTTC-------TT-----------TTTTA-------------------CTGTGAA-CTG-TATTA-TT---------ATCTGACGC-TTGAGGAA--TGTTCTGC----------TG---GA--TATATT-----------------------GGGTAGTC------T-GCAG--AAATG---TTAACCGA-G--------TCA-GGATCAGAT--------CTTTAAAGGTCTGGTACCCGTT------------ATT-ATTT-TATACC---------AAAAGAATTCAGTATTAAAAAAAATGTAACATAGG--CTTAAA-----------------AAACCTAT--AAAACAACTTTTAACAACGGATCTCTTGGTTCTCGCATCGATGAAGAACGTAGCAAAGTGCGATAACTAGTGTGAATTGCATATTCAGGGAATCATCGAGTCTTTGAACGCATCTTGCACTCATTGGTATTCCAAT-GAGTACGCCTGTTTCAGTATC-AAAACC-AACCCTC-ATT-CAAAA-----ATTTATT--------TTTTTGA--ATGGATTTTATGAG--------GATTACTGAGC------AAACTTCAATGTTTGTTTGGTG---------GTTCTTTAAATT-----------GGCAATAAATTAA------------------------AACCGATAGGATTCTTCTTTGTCCAGGTTACTTTTT----CTTTTAA--TATAAA-------------------------------------------CCAAAAAGT-------------------------------GGCCG----------------------AAAGTGATAAAGGGGAAA---GATCCTCTC-----------AATATT-----------TGATCTGAAATCAGGTGGGATTACCC------------------------------------------------------------------------------------------------------------------------------------------------------------------------------------------------------------------------------------------------------------------------------------------------------------------------------------------------------------------------------------------------------------------------------------------------------------------------------------------------------------------------------------------------------------------------------------------------------------------------------------------------------------------------------------------------------------------------------------------------------------------------------------------------------------------------------------------------------------------------------------------------------------------------------------------------------------------------------------------------------------------------------------------------------------------------------------------------------------------------------------------------------------------------------------------------------------------------------------------------------------------------------------------------------------------------------------------------------------------------------------------------------------------------------------------------------------------------------------------------------------------------------------------------------------------------------------------------------------------------------------------------------------------------------------------------------------------------------------------------------------------------------------------------------------------------------------------------------------------------------------------------------------------------------------------------------------------------------------------------------------------------------------------------------------------------------------------------------------------------------------------------------------------------------------------------------
>PP844899_1_Mucor_glutinatus__CNUFC_CY2012_
--------ATCATTAAATA----------------A--------------TTTGATATGCTTTGC--------------------------------------------------------------------------------------------------------------------------------------------------------------------ATATTC-------TT-----------ATTTA-------------------CTGTGAA-CTG-TATTA-TT---------GCATGATGC-TTGAGGAA--TGTCTTGA-----------G---AC--CATAT------------------------GGGTAGGT------C-TCTT--GAATG---TTAACCGA-G--------TCA-TGGTCAAGC----------TT--AGGCTTGGTACCC-T-------------ATT-ATTA-TTTACC---------AAAAGAATTCAGTA---TTAATATTGTAACATAGA--CGTAAA-----------------AAATCTAT-AAAAACAACTTTTAACAACGGATCTCTTGGTTCTCGCATCGATGAAGAACGTAGCAAAGTGCGATAACTAGTGTGAATTGCATATTCAGTGAATCATCGAGTCTTTGAACGCAACTTGCACTCATTGGTATTCCAAT-GAGTACGCCTGTTTCAGTATC-AAAAAC-ACCCCAC-ATT-CAATA------CTTGTT----------GTTGA--ATGG---AACTGAG---------AGTTACGGTC--------------------TTACGACT--GT-----ACTCTTTAAAATAAT-TA-----GGC-----CTGAA--------------------------------TTTGTTTAGTCTGCCTGAA---C-TTTT-----TTTTAA--TATAAA-----------AGA--AAGGTCTT-----------------GCAAAATAAGC-------------TTTATATGG---------GGCCTTT--------------------AAA-T----------AAC-----CATTTCT-----------TAAATT-----------TGATCTGAAATCAGGTGGGATTACCCGATTTCCCTAGTAACGGCGAGTGAAGAGGAAAGAGCTCAAAGTTGGAACCTGTTTGGCTTAGCTAAACCGGATTGTAAACTGTAGAAGTGTTTTCCTGACACGCCTGGTAAAAAAGTCCTTTGGAACAGGGCATCATAGAGGGTGAGAATCCCGTCTTTGGCCAGAGCTGTT-GTCTTTTGTGATACATTTTCAAAGAGTCAGGTTGTTTGGGAATGCAGCCTAAATTGGGTGGTAAATCTCACCTAAAGCTAAATATTTGCGAGAGACCGATAGCGAACAAGTACCGTGAGGGAAAGATGAAAAGAACTTTGAAAAGAGAGTTAAACAGTATGTGAAATTGTTAAAAGGGAACCGTTTGGAGCCAGACTGGCTTAATCGTAATCAATCTAGGCTTTGGCCTGGATGCACTTGCGGTTTA-T-GCCTGCCAACGACAGTTTTGTTTGAGGGAAAAAATT-AAAAGGAATGTGGCCT--CTC------G--GGGTGTTATAGCCTTTTAAAAAATACCTTGGACGGGACTGAGGAACGCAGTGAATGCC-TTT---A--GGCAAGATTGCTGGGCGCTTTTGTTGATAGATGCTAGAATTTCTGCTTC-GGGTGGTGTTAGTG---TCTAAAGATAAAACTCGTTTGGTA-TATTTTTTA------TTCGCTTAGGTTGTTGGCTTAATGACTCTAAATGAC------------------------------------------------------------------------------------------------------------------------------------------------------------------------------------------------------------------------------------------------------------------------------------------------------------------------------------------------------------------------------------------------------------------------------------------------------------------------------------------------------------------------------------------------------GATTTAGTTATGAATATTGTT--ATGTGGGTTCCTTCTTGGGATGGATATATTCCTCCTCCTGCAATTCTCAAACCTAAGCCTATG-TGGACTGGTAAGCAAAT-----TGTTGCTATGGTCATCCCTAAGGGTATCAATTGTCAAACATTCCATTCAACCCATCCTGATGGTGAATCAACTTTGATTTCTCCTGGTGA-------TACTCGTGTTATCATTGAGAATGGTGAATTAATTTGTGGTATTGTTTGTAAAAAAACAGTTGGTACTGCTGGTGGTGGTCTCATTCACACAATCATGAACGAATTGGGTCCTGAAGCTGCAAAGAACTTTTTGGGTGGTACTCAACAAGTTGTTAATTAT-----TGGTTATTACAAAATGGTTTCAGTATTGGTATTGGTGATACAATCGCTGATAAAGTTTCTATGAATACTATCACAAATATTATTTCTCAGGCTAAACAACGT-----------------------------GTGCAAGAAGTTATTATCACTGCTCAACAAGATAAACTCGAAGTT---CAACCTGGTATGACTTTGCGTGAATCTTTTGAAGCCAAGGTGAATCAAACTTTGAATAAGGCTCGTGAT---GATGCTGGTAAAATGG----CCCAAAATAGTTTGAAGGAAGATAACAATGTTAAACAGATGGTAATTTCCGGTTCTAAGGGTTCTTTCATTAATATTTCTCAAATGTCTGCATGTGTCGGTCAACAGAACGTTGAAGGTAAACGTATTCCTTATGGTTTCAAATTCCGTACTCTTCCCCATTTCTCCAAAGATGATCACAGTCCTGAGAGTCGTGGTTTCGTAGAAAATTC--------TTATTTGCGTGGTTTAACACCA
>PP844900_1_Mucor_glutinatus__CNUFC_CY2016_
--------ATCATTAAATA----------------A--------------TTTGATATGCTT----------------------------------------------------------------------------------------------------------------TGC----------------------------------------------------ATATTC-------TT-----------ATTTA-------------------CTGTGAA-CTG-TATTA-TT---------GCATGATGC-TTGAGGAA--TGTCTTGA-----------G---AC--CATAT------------------------GGGTAGGT------C-TCTT--GAATG---TTAACCGA-G--------TCA-TGGTCAAGC----------TT--AGGCTTGGTACCC-T-------------ATT-ATTA-TTTACC---------AAAAGAATTCAGTA---TTAATATTGTAACATAGA--CGTAAA-----------------AAATCTAT-AAAAACAACTTTTAACAACGGATCTCTTGGTTCTCGCATCGATGAAGAACGTAGCAAAGTGCGATAACTAGTGTGAATTGCATATTCAGTGAATCATCGAGTCTTTGAACGCAACTTGCACTCATTGGTATTCCAAT-GAGTACGCCTGTTTCAGTATC-AAAAAC-ACCCCAC-ATT-CAATA------CTTGTT----------GTTGA--ATGG---AACTGAG---------AGTTACGGTC--------------------TTACGACT--GT-----ACTCTTTAAAATAAT-TA-----GGC-----CTGAA--------------------------------TTTGTTTAGTCTGCCTGAA---C-TTTT-----TTTTAA--TATAAA-----------AGA--AAGGTCTT-----------------GCAAAATAAGC-------------TTTATATGG---------GGCCTCT--------------------AAA-T----------AAC-----CATTTCT-----------TAAATT-----------TGATCTGAAATCAGGTGGGATTACCCGATTTCCCTAGTAACGGCGAGTGAAGAGGAAAGAGCTCAAAGTTGGAACCTGTTTGGCTTAGCTAAACCGGATTGTAAACTGTAGAAGTGTTTTCCTGACACGCCTGGTAAAAAAGTCCTTTGGAACAGGGCATCATAGAGGGTGAGAATCCCGTCTTTGGCCAGAGCTGTT-GTCTTTTGTGATACATTTTCAAAGAGTCAGGTTGTTTGGGAATGCAGCCTAAATTGGGTGGTAAATCTCACCTAAAGCTAAATATTTGCGAGAGACCGATAGCGAACAAGTACCGTGAGGGAAAGATGAAAAGAACTTTGAAAAGAGAGTTAAACAGTATGTGAAATTGTTAAAAGGGAACCGTTTGGAGCCAGACTGGCTTAATCGTAATCAATCTAGGCTTTGGCCTGGATGCACTTGCGGTTTA-T-GCCTGCCAACGACAGTTTTGTTTGAGGGAAAAAATT-AAAAGGAATGTGGCCT--CTC------G--GGGTGTTATAGCCTTTTAAAAAATACCTTGGACGGGACTGAGGAACGCAGTGAATGCC-TTT---A--GGCAAGATTGCTGGGCGCTTTTGTTGATAGATGCTAGAATTTCTGCTTC-GGGTGGTGTTAGTG---TCTAAAGATAAAACTCGTTTGGTA-TATTTTTTA------TTCGCTTAGGTTGTTGGCTTAATGACTCTAAATGAC------------------------------------------------------------------------------------------------------------------------------------------------------------------------------------------------------------------------------------------------------------------------------------------------------------------------------------------------------------------------------------------------------------------------------------------------------------------------------------------------------------------------------------------------------GATTTAGTTATGAATATTGTT--ATGTGGGTTCCTTCTTGGGATGGATATATTCCTCCTCCTGCAATTCTCAAACCTAAGCCTATG-TGGACTGGTAAGCAAAT-----TGTTGCTATGGTCATCCCTAAGGGTATCAATTGTCAAACATTCCATTCAACCCATCCTGATGGTGAATCAACTTTGATTTCTCCTGGTGA-------TACTCGTGTTATCATTGAGAATGGTGAATTAATTTGTGGTATTGTTTGTAAAAAAACAGTTGGTACTGCTGGTGGTGGTCTCATTCACACAATCATGAACGAATTGGGTCCTGAAGCTGCAAAGAACTTTTTGGGTGGTACTCAACAAGTTGTTAATTAT-----TGGTTATTACAAAATGGTTTCAGTATTGGTATTGGTGATACAATCGCTGATAAAGTTTCTATGAATACTATCACAAATATTATTTCTCAGGCTAAACAACGT-----------------------------GTGCAAGAAGTTATTATCACTGCTCAACAAGATAAACTCGAAGTT---CAACCTGGTATGACTTTGCGTGAATCTTTTGAAGCCAAGGTGAATCAAACTTTGAATAAGGCTCGTGAT---GATGCTGGTAAAATGG----CCCAAAATAGTTTGAAGGAAGATAACAATGTTAAACAGATGGTAATTTCCGGTTCTAAGGGTTCTTTCATTAATATTTCTCAAATGTCTGCATGTGTCGGTCAACAGAACGTTGAAGGTAAACGTATTCCTTATGGTTTCAAATTCCGTACTCTTCCCCATTTCTCCAAAGATGATCACAGTCCTGAGAGTCGTGGTTTCGTAGAAAATTC--------TTATTTGCGTGGTTTAACACCA
>JN206082_1_Mucor_guilliermondii_CBS_174_27_18S__
--------ATCATTAAATA----------------A--------------ATTAAATTTCTC----------------------------------------------------------------------------------------------------------------GAGGGTGATTTTTGCCCGA-------------------------------GAGTAAATTTT-------TA-----------TTTTA-------------------CTGTGAA-CTG-TATTA-TT---------ACTTGATGC-TTGAGGAA--TGTTTCG------------GTTGGC--CATAT------------------------GGGTAGGC------CGCTGA--GAATG---TTAACCGA-G--------TCA-AGGTCAGGC----------TT--AGGCCTGGTACCC-T-------------ATT-ATTA-TTTACT-----------AAGAATTCGGTTA--AAAAAATTATAACATAGA--CGTAAA-----------------AAATCTAT--AAAACAACTTTTAACAACGGATCTCTTGGTTCTCGCATCGATGAAGAACGTAGCAAAGTGCGATAACTAGTGTGAATTGCATATTCAGTGAATCATCGAGTCTTTGAACGCATCTTGCACTCAATGGTATTCCATT-GAGTACGCCTGTTTCAGTATC-AAAAAC-AACCCAC-ATC-CACAT----------------------GTTGG--ATGG---TTATGGG---------------GGCT---------------TTTTTTATAAAAT---------GTCCCTTAAATAAATGAC-----GGC-----CTGAT-------------------------------TTTTTTTAAATCACCCCGAA---ACTTTT-----TTTTAA--TATAAA-----------GGA--AAGTTAAG----------------GGAAAAATAAAC--------------TAAAAAGG---------GGCCGCC--------------------GAAAT----------AAA------TCCCTT-----------TAAATT-----------TGATCTGAAATCAGGTGAGAGTACCCGATTTCCCTAGTAACGGCGAGTGAAGAGGAAAGAGCTCAAAGTTGGAACCTGTTTGGCTTAGCTAAACCGGATTGTAAACTGTAGAAGTGTTTTCCAGGCACGCCAGATAAAAAAGTCCTTTGGAACAGGGCATCATAGAGGGTGAGAATCCCGTCTTTGGTCTGAGCAGTT-GTCTTTTGTGATACACTTTCAAAGAGTCAGGTTGTTTGGGAATGCAGCCTAAATTGGGTGGTAAATCTCACCTAAAGCTAAATATTTGCGAGAGACCGATAGCGAACAAGTACCGTGAGGGAAAGATGAAAAGAACTTTGAAAAGAGAGTTAAACAGTATGTGAAATTGTTAAAAGGGAACCGTTTGGAGCCAGACTGGCTTGATTGTAATCATTCTAGGCTTCGGCCTGGATGCACTTGCGGTCTA-T-GCCTGCCAATAACAGTTTTGCTTGGGGGAAAAAACT-ATCAGGAATGTGGCCC--TTC------G--GGGTGTTATAGCCTGGTAGAAAATACCCTGGGCGGGACTGAGGAACGCAGTGAATGCC-TTT---A--GGCAAGATTGCTGGGTGCTTTTGCTGATAAATGCTAGAATTTCTGCTTC-GGGTGGTGCTAGTG---TTTAAAGGTAAAACTCGCCTAGTA-TATTTTTTA------TTCGCTTAGGTTGTTGGCTTAATGACTCT-AATGAC--------------------------------------------------------------------------------------------------------------------------------------------------------------------------------------------------------------------------------------------------------------------------------------------------------------------------------------------------------------------------------------------------------------------------TGTCTCCTCAATCAAACAAACCTGTT------ATGGGTATTGTGCA-------AGATACTCTTTGTGG---------TATTCGTAAATTTACTTTACG-TGATT------GTTTCTTGACGAAAGATTTGGTTATGAATATTGTA--ATGTGGGTGCCCTCTTGGGATGGTTATATTCCACCTCCTGCTATTCTTAAGCCCAAGCCAATG-TGGACTGGTAAACAAAT-----TCTTGCTATGGTTATTCCCAAGGGTATTAATTGTCAAACTTTCCATTCTACTCATCCTGATGGTGAAACTACTTTAATTTCACCCGGTGA-------TACTCGTGTAATTATTGAAAACGGTGAATTGCTTTGTGGTATTGTTTGTAAAAAGACTGTTGGTACTGCTGGCGGTGGTCTTATTCATACTATCATGAATGAATTGGGTTCAGAAGCTGCTAAAAACTTTTTGGGTGGTACTCAACAAGTTGTTAATTAT-----TGGTTATTGCAAAATGGTTTCAGTATTGGTATTGGTGATACTATCGCCGATAAAGTATCTATGAATACTATCACAAATATTATTTCACAAGCTAAACAACGT-----------------------------GTGCAAGAAGTTATTATCACTGCCCAACAGGATAAGCTTGAAGTT---CAGCCGGGTATGACATTGCGTGAATCTTTTGAAGCCAAGGTCAATCAAACTTTGAATAAAGCTCGTGAT---GATGCTGGTAAAATGG----CTCAAAACAGTTTGAAAGAAGATAACAATGTCAAGCAAATGGTAATTTCTGGTTCTAAAGGTTCTTTTATTAATATTTCACAAATGTCTGCTTGTGTCGGCCAACAGAACGTCGAAGGTAAACGTATTCCTTATGGTTTCAAGTTCCGTACTCTTCCTCATTTCTCAAAGGATGATCACAGTCCGGAAAGTCGTGGTTTCGTAGAAAACTC--------TTATTTGAGAGGTTTGACACCT
>OL678200_1_Mucor_hemisphaericum_CGMCC_3_16143_
-------------------------------------------------------------------------------------------------------------------------------------------------------------------------------------------------------------------------------------TATTTC-------TT-----------ATTTA-------------------CTGTGAA-CTG-TTTTA-TT---------GTTTGACGC-TTGAGGAA--TGTTGGTT----------CA---GC--CATAAG-----------------------GGATAGGC------T-AATC--AAATG---TTAACCGA-G--------TCA-AAGTCAGGC----------TT--AGGCCTGGTATCCTT-------------ATTAATTA-TTTACC---------AAAAGAATTCAGAA---TTATTATTGTAACATAAG--CGTAAA-----------------AAACTTAT--AAAACAACTTTTAACAACGGATCTCTTGGTTCTCGCATCGATGAAGAACGTAGCAAAGTGCGATAACTAGTGTGAATTGCATATTCAGTGAATCATCGAGTCTTTGAACGCATCTTGCGCTCAATGGTATTCCATT-GAGCACGCCTGTTTCAGTATC-AAAAAC-ACCCCAC-ATT-CACAA-----CTTGTTT---------GTTTGA--ATGG---AATTGAG--------AGTTTTCGGCC---------------------AAAAGCT--GA-----TCTCTTTAAAAACAT-TA-----GGC-----CTGAA-----------------------------CTTTTGTTCTTTTCTGCCTGAA---C-ATTT-----TTTTAA--TATAAA-----------GGA--ATGCTCTA------------------GTAAAAAGAC---------TTCTTTCT---GG---------GGCCTCC-----------------C--AAA-T----------AAA----TCATTTTT-----------TAAACT-----------TGATCTGAAATCAGGTGGG-------------------------------------------------------------------------------------------------------------------------------------------------------------------------------------------------------------------------------------------------------------------------------------------------------------------------------------------------------------------------------------------------------------------------------------------------------------------------------------------------------------------------------------------------------------------------------------------------------------------------------------------------------------------------------------------------------------------------------------------------------------------------------------------------------------------------------------------------------------------------------------------------------------------------------------------------------------------------------------------------------------------------------------------------------------------------------------------------------------------------------------------------------------------------------------------------------------------------------------------------------------------------------------------------------------------------------------------------------------------------------------------------------------------------------------------------------------------------------------------------------------------------------------------------------------------------------------------------------------------------------------------------------------------------------------------------------------------------------------------------------------------------------------------------------------------------------------------------------------------------------------------------------------------------------------------------------------------------------------------------------------------------------------------------------------------------------------------------------------------------------------------------------------------------------------------------------------
>JN206167_1_Mucor_heterogamus_CBS_405_58_18S__
--------ATCATTAAATA----------------A--------------TTATACTGATCG----------------------------------------------------------------------------------------------------------------TAGTGGTAAA------------------------------AAAAAAAAGCTACGTATCTTT-------AT-----------TTTTA-------------------CTGTGAA-CTGTTTTTA-TT---------TCACGGTGC-TTGAGGGATTTGCTCGGT---------------ACGTCATAAT-----------------------GGACAGGC------T-ACCG--AGATG---TTAACCGA-A--------CCG-TGGTCAGGC---------TTT--AGGCCTGGTGTCC-T-------------ATTTATTA-TTTACC-AAAAAAAAAAAAGAATTCAGTATA-AAAATATTGTAACATAAG--CCTAAA-----------------AAACTTATAAAAAACAACTTTTAACAACGGATCTCTTGGTTCTCGCATCGATGAAGAACGTAGCAAAGTGCGATAACTAGTGTGAATTGCATATTCAGTGAATCATCGAGTCTTTGAACGCATCTTGCACTCACTGGTATTCCAGT-GAGTACGCCTGTTTCAGTATC-AAAAAC-ACCCCAC-ATT-CA---------TTCATT------------TGA--GTGG---AACTGAG-------AGTTTCACGGTC-----------------TTTTCCAGACT--GT-----ACTCTTTAAAATTAT-TA-----GGC-----CTGAA-----------------------------AATTTGGATTGTCTTGCCTGAA---C-ATTT-----TTTTAA--TATAAA-----------GGA--ATGCTCTT---------------------GTTAAAC--------ATCTTTCTC---TG---G-----GGCCTCC-----------------C--AAATT----------AAA---ATCTATTCT-----------TAAACT-----------TGATCTGAAATCAGGCGG--------GATTTCCCCAGTAACGGCGAGTGAAGAGGAAAGAGCTCAAAGTTGGAACCTGTTTGGCTTGGCTAAACCGGATTGTAAACTGTAGAAGTGTTTTCCAGGCACGCCAGGTAAAAAAGTCCTTTGGAACAGGGCATCATAGAGGGTGAGAATCCCGTCTTTGGCCTGAGCAGTT-GCCTTTTGTGATACATTTTCAAAGAGTCAGGTTGTTTGGGAATGCAGCCTAAATTGGGTGGTAAATCTCACCTAAAGCTAAATATTTGCGAGAGACCGATAGCGAACAAGTACCGTGAGGGAAAGATGAAAAGAACTTTGAAAAGAGAGTTAAACAGTATGTGAAATTGTTAAAAGGGAACCGTTTGGAGCCAGACTGGCTTGACTGTAATCAATCTAGGCTTCGGCCTGGATGCACTTGCGGTCTA-T-GCCTGCCAACGACAATTTTTTTTCTGGGAAAAAACC-AAGAGGAATGTGGCCC--TTC------G--GGGTGTTATAGCCTCTTGGAAAATACCAGGAATTGGATTGAGGAACGCAGCGAATGCC-TTT---A--GGCAAGATTGCTGGGTGCTTTCGCCGATAGGTGCTAGAATTTCTGCCTT-GGGTGGTGCTAGTG---TTTAAAGGTGGAACTCGCCTAGTA-TATTTT----------------------------------------------------------------------------------------------------------------------------------------------------------------------------------------------------------------------------------------------------------------------------------------------------------------------------------------------------------------------------------------------------------------------------------------------------------------------------------------------------------------------------------------------------------------------------------------------------------------------------------------------------------------------------------------------------------------------------------------------------------------------------------------------------------------------------------------------------------------------------------------------------------------------------------------------------------------------------------------------------------------------------------------------------------------------------------------------------------------------------------------------------------------------------------------------------------------------------------------------------------------------------------------------------------------------------------------------------------------------------------------------------------------------------------------------------------------------------------------------------------------------
>JN206169_1_Mucor_heterogamus_CBS_338_74_
--------ATCATTAAATA----------------A--------------TTATACTGATCG----------------------------------------------------------------------------------------------------------------TAGTGGTAAAAAAAAAAAA-------------------------------AAAAAAGCTGCGTATCTTTA----------TTTTTA-------------------CTGTGAA-CTGTTTTTA-TT---------TCACGGTGC-TTGAGGAA-TTGCTCGGT---------------ACGTCATAAT-----------------------GGACAGGC------T-ACCG--AGATG---TTAACCGA-A--------CCG-TGGTCAGGC----------TT--AGGCCTGGTGTCC-TA------------TTTTATTA-TTTACCAAAAAAAAAAAAAGAATTCAGTAT--AAAATATTGTAACATAAG--CCTAAA-----------------AAACTTATAAAAAACAACTTTTAACAACGGATCTCTTGGTTCTCGCATCGATGAAGAACGTAGCAAAGTGCGATAACTAGTGTGAATTGCATATTCAGTGAATCATCGAGTCTTTGAACGCATCTTGCACTCACTGGTATTCCAGT-GAGTACGCCTGTTTCAGTATCAAAAAAC-ACCCCAC-ATT-CA---------TTCATT------------TGA--GTGG---AACTGAG--------AGTTCACGGTC-------------TTTTTTTTTCAGACT--GT-----ACTCTTTAAAATTAT-TA-----GGC-----CTGAA---------------------------AATTGGATTGTCTTTTTGCCTGAA---C-ATTT-----TTTTAA--TATAAA-----------GGA--ATGCTCTT-------------GTTTACGAACAACAT------------CTTTCTCCGG---------GGCCTCC-----------------C--AAA-T----------AAA---ATCTATTCT-----------TAAAC------------TGAT----------------------GATTTCCCCAGTAACGGCGAGTGAAGAGGAAAGAGCTCAAAGTTGGAACCTGTTTGGCTTAGCTAAACCGGATTGTAAACTGTAGAAGTGTTTTCCAGGCACGCCAGGTAAAAAAGTCCTTTGGAACAGGGCATCATAGAGGGTGAGAATCCCGTCTTTGGCCTGAGCAGTT-GCCTTTTGTGATACATTTTCAAAGAGTCAGGTTGTTTGGGAATGCAGCCTAAATTGGGTGGTAAATCTCACCTAAAGCTAAATATTTGCGAGAGACCGATAGCGAACAAGTACCGTGAGGGAAAGATGAAAAGAACTTTGAAAAGAGAGTTAAACAGTATGTGAAATTGTTAAAAGGGAACCGTTTGGAGCCAGACTGGCTTGACTGTAATCAATCTAGGCTTCGGCCTGGATGCACTTGCGGTCTA-T-GCCTGCCAACGACAATTTTTTTTCTGGGAAAAAACC-AAGAGGAATGTGGCCC--CCCTTCGGGGG-GGGTGTTATAGCCTCTTGGAAAATACCAGGAATTGGATTGAGGAACGCAGCGAATGCC-TTT---A--GGCAAGATTGCTGGGTGCTTTCGCCGATAGGTGCTAGAATTTCTGCCTT-GGGTGGTGCTAGTG---TTTAAAGGTGGAACTCGCCTAGTATTATTTTTTA------TTCGCTTAGGTTGTTGGCTTAATGACTCTAAATGAC-------------------------------------------------------------------------------------------------------------------------------------------------------------------------------------------------------------------------------------------------------------------------------------------------------------------------------------------------------------------------------------------------------------------------------------------------------------------------------------------------------------------------------------------------------------------------------------------------------------------------------------------------------------------------------------------------------------------------------------------------------------------------------------------------------------------------------------------------------------------------------------------------------------------------------------------------------------------------------------------------------------------------------------------------------------------------------------------------------------------------------------------------------------------------------------------------------------------------------------------------------------------------------------------------------------------------------------------------------------------------------------------------------------------------------------------------------------------------
>JN206125_1_Mucor_hiemalis_CBS_201_65_18S__
--------ATCATTAAATA----------------A--------------TTTAGATGGCCT----------------------------------------------------------------------------------------------------------------CCTAGAACTTGTTCTAGT--------------------------------TAGGTTCATTC-------TT-----------TTTTA-------------------CTGTGAA-CTG-TTTTAATT----------TTCAGCGT-TTGAGGAA--TGTCTTTT-----------A---GT--CATAG------------------------GGATAGAC------T-ATTA--GAATG---TTAACCGA-G--------CTG-AAGTCAGGT----------TT--AGACCTGGTATCC-T-------------ATTAATTA-TTTACC---------AAAAGAATTCAGTA---TTATTATTGTAACATAAG--CGTAAA-----------------AAACTTAT--AAAACAACTTTTAACAACGGATCTCTTGGTTCTCGCATCGATGAAGAACGTAGCAAAGTGCGATAACTAGTGTGAATTGCATATTCAGTGAATCATCGAGTCTTTGAACGCAACTTGCGCTCAATGGTATTCCATT-GAGCACGCCTGTTTCAGTATC-AAAAAC-ACCCCAC-ATT-CATAA-----TTTTGTT-----------GTGA--ATGG---AACTGAG---------AATTTCGACT-------------------------TGTTTGA-----ATTCTTTAAACTTAT-TA-----GGC-----CTGAA------------------------------CTATTGTTCTTTCTGCCTGAA---C-ATTT-----TTTTAA--TATAAA-----------GGA--ATGCTCTA------------------GTATTAAGAC-------TATCTCTG------G---------GGCCTCC-----------------C--AAA-T----------AAA-----ACTTTCT-----------TAAATT-----------TGATCTGAAATCAGGCGGGATTACCCGATTTCCCTAGTAACGGCGAGTGAAGAGGAAAGAGCTCAAAGTTGGAACCTATTTGGCTTAGCTAAATCGGATTGTAAACTGTAGAAGTGTTTTCCAGACACGCCTGGTAAAAAAGTCCTTTGGAACAGGGCATCATAGAGGGTGAGAATCCCGTCATTGGCCAGAGCTGTT-GTCTTTTGTGATACATTTTCAAAGAGTCAGGTTGTTTGGGAATGCAGCCTAAATTGGGTGGTAAATCTCACCTAAAGCTAAATATTTGCGAGAGACCGATAGCGAACAAGTACCGTGAGGGAAAGATGAAAAGAACTTTGAAAAGAGAGTTAAACAGTATGTGAAATTGTTAAAAGGGAACCGTTTGGAGCCAGACTGGCTTAATCGTAATCAATCTAGGCTTTGGCCTGGATGCACTTGCGGTTTA-T-GCCGGCCAACGACAGTTTTGTTTGGGAGAAAAAATT-ACATTGAATGTGGCCC--CTC------G--GGGTGTTATAGCTTTGTAAAAAATATCCTGGACTGGACTGAGGAACGCAGTGAATGCC-TTT---A--GGCAAGATTGCTGGGTGCTTTCGCTAATACATGCTAGAATTTCTGCTTC-GGGTGGTGCTAGTG---TTTAAAGGAGGAACTCGCCTGGTA-TATTTTTTA------TTCGCTTAGGTTGTTGGCTTAATGACTCTAAATGAC--------------------------------------------------------------------------------------------------------------------------------------------------------------------------------------------------------------------------------------------------------------------------------------------------------------------------------------------------------------------------------------------------------------------------TATCTCCTCAATCAAACAAACCTGTT------ATGGGTATTGTACA-------AGATACTCTTTGTGG---------TATTCGTAAGTTTACATTAAG-AGACT------GTTTCATGACTAAGGATTTGGTCATGAATATTGTT--ATGTGGGTTCCTTCTTGGGATGGTTATATTCCTCCTCCTGCTATTCTTAAGCCTAAGCCTATG-TGGACTGGTAAGCAAAT-----TGTTTCTATGGTTATTCCTAAAGGTATCAATTGTCAGACTTTCCACTCTACTCATCCTGATGGTGAAAGTACCTTGATTTCTCCTGGTGA-------TACCCGTGTCATTATTGAAAATGGTGAACTTATTTGTGGTATTGTCTGTAAAAAGACAGTTGGTACAGCTGGTGGTGGTCTTATTCATACTATTATGAATGAATTGGGTCCTGAAGCTGCAAAGAACTTTTTGGGTGGTACTCAACAAGTTGTCAATTAT-----TGGTTACTTCAAAATGGTTTCAGTATTGGTATTGGTGATACTATTGCCGATAAAGTCTCTATGGCTACTATCACAAATATTATTTCTCAAGCCAAACAACGT-----------------------------GTACAAGAAGTTATTATTACCGCTCAACAAGATAAACTTGAAGTT---CAACCTGGTATGACATTACGTGAATCTTTCGAAGCAAAGGTCAATCAAACTTTGAACAAGGCTCGTGAT---GATGCTGGTAAAATGG----CTCAAAACAGTTTAAAGGAAGATAATAATGTTAAGCAGATGGTAATTTCTGGTTCAAAGGGTTCTTTCATTAATATTTCTCAAATGTCTGCTTGTGTCGGTCAACAAAATGTTGAAGGTAAACGTATTCCTTATGGTTTCAAGTTCCGTACTTTGCCTCATTTCTCCAAGGATGATCATAGTCCTGAAAGTAGAGGTTTCGTAGAAAACTC--------GTACTTGAGAGGTTTAACTCCT
>OL678201_1_Mucor_homothallicus_CGMCC_3_16144__
-------------------------------------------------------------------------------------------------------------------------------------------------------------------------------------------------------------------------------------TTCTAT-------TA-----------ATTTA-------------------CTGTGAA-CTG-TTTTAATT----------TCTGGCGC-TTGAGGAA--TGTTGCTT----------TA---GC--CATAG------------------------GGATAGGC------TAATTGGCAAATG---TTAACCGA-G--------TCA-GAGTCAGGC----------TT--AGGCCTGGTATCC-T-------------AATAATTA-TTTACC---------AAAAGAATTCAGTA---TTATTATTGTAACATAAG--CGTAAA-----------------AAACTTAT--AAAACAACTTTTAACAACGGATCTCTTGGTTCTCGCATCGATGAAGAACGTAGCAAAGTGCGATAACTAGTGTGAATTGCATATTCAGTGAATCATCGAGTCTTTGAACGCATCTTGCGCTCAATGGTATTCCATT-GAGCACGCCTGTTTCAGTATC-AAAAAC-ACCCCAC-ATT-CATAA-----TTTTTGT----------TGTGA--ATGG---AATTGAG------AGTTTTTTCGGCA----------------TTTTATTATGCT--GA-----TCTCTTTAAAATCAT-TA-----GGC-----CTGAA-----------------------------CTATTGTTCTTTTCTGCCTGAA---C-ATTT-----TTTTAA--TATAAA-----------GGA--ATGCTCTA----------------GTAAAAATAGAC---------TATCTT----GGG---------GGCCTCC-----------------C--AAA-T----------AAA-----TCATTCT------------------------------------------------------------------------------------------------------------------------------------------------------------------------------------------------------------------------------------------------------------------------------------------------------------------------------------------------------------------------------------------------------------------------------------------------------------------------------------------------------------------------------------------------------------------------------------------------------------------------------------------------------------------------------------------------------------------------------------------------------------------------------------------------------------------------------------------------------------------------------------------------------------------------------------------------------------------------------------------------------------------------------------------------------------------------------------------------------------------------------------------------------------------------------------------------------------------------------------------------------------------------------------------------------------------------------------------------------------------------------------------------------------------------------------------------------------------------------------------------------------------------------------------------------------------------------------------------------------------------------------------------------------------------------------------------------------------------------------------------------------------------------------------------------------------------------------------------------------------------------------------------------------------------------------------------------------------------------------------------------------------------------------------------------------------------------------------------------------------------------------------------------------------------------------------------------------------------------------------------------------
>OL678202_1_Mucor_homothallicus_XY06967__
-------------------------------------------------------------------------------------------------------------------------------------------------------------------------------------------------------------------------------------TTCTAT-------TA-----------ATTTA-------------------CTGTGAA-CTG-TTTTAATT----------TCTGGCGC-TTGAGGAA--TGTTGCTT----------TA---GC--CATAG------------------------GGATAGGC------TAATTGGCAAATG---TTAACCGA-G--------TCA-GAGTCAGGC----------TT--AGGCCTGGTATCC-T-------------AATAATTA-TTTACC---------AAAAGAATTCAGTA---TTATTATTGTAACATAAG--CGTAAA-----------------AAACTTAT--AAAACAACTTTTAACAACGGATCTCTTGGTTCTCGCATCGATGAAGAACGTAGCAAAGTGCGATAACTAGTGTGAATTGCATATTCAGTGAATCATCGAGTCTTTGAACGCATCTTGCGCTCAATGGTATTCCATT-GAGCACGCCTGTTTCAGTATC-AAAAAC-ACCCCAC-ATT-CATAA-----TTTTTGT----------TGTGA--ATGG---AATTGAG------AGTTTTTTCGGCA----------------TTTTATTATGCT--GA-----TCTCTTTAAAATCAT-TA-----GGC-----CTGAA-----------------------------CTATTGTTCTTTTCTGCCTGAA---C-ATTT-----TTTTAA--TATAAA-----------GGA--ATGCTCTA----------------GTAAAAATAGAC---------TATCTT------G---GG----GGCCTCC-----------------C--AAA-T----------AAA----------------------------------------TCATT---------------------------------------------------------------------------------------------------------------------------------------------------------------------------------------------------------------------------------------------------------------------------------------------------------------------------------------------------------------------------------------------------------------------------------------------------------------------------------------------------------------------------------------------------------------------------------------------------------------------------------------------------------------------------------------------------------------------------------------------------------------------------------------------------------------------------------------------------------------------------------------------------------------------------------------------------------------------------------------------------------------------------------------------------------------------------------------------------------------------------------------------------------------------------------------------------------------------------------------------------------------------------------------------------------------------------------------------------------------------------------------------------------------------------------------------------------------------------------------------------------------------------------------------------------------------------------------------------------------------------------------------------------------------------------------------------------------------------------------------------------------------------------------------------------------------------------------------------------------------------------------------------------------------------------------------------------------------------------------------------------------------------------------------------------------------------------------------------------------------------------------------------------------------------------------------------------------------------
>JN206154_1_Mucor_irregularis_CBS_700_71_18S__
--------ATCATTAAATA----------------A--------------TTTGAGTATGCT----------------------------------------------------------------------------------------------------------------TCT-----------------------------------------------CAGCATATTTC-------TA-----------ATTTA-------------------CTGTGAA-CTG-TTTTA-CT---------GTTTAGCGTTTTGAGGGA-TTGCCTAAA-----------G---AT--TATAG------------------------GGATAGGT------C-TTTA--GGATG---TTAACCTA-G--------CTA-AAGTCAGGC----------TT--AGGCCTGGTATCC-TA------------ATTCATTA-TTTACC---------AAAAGAATTCAGAAT--TAATTATTGTAACATAAG--CGTAAA-----------------AAACTTAT--AAAACAACTTTTAACAACGGATCTCTTGGTTCTCGCATCGATGAAGAACGTAGCAAAGTGCGATAACTAGTGTGAATTGCATATTCAGTGAATCATCGAGTCTTTGAACGCATCTTGCGCTCAATGGTATTCCATT-GAGCACGCCTGTTTCAGTATC-AACAAC-AACCCAC-ATC-CACAA-----TTTTGTT-----------GTGA--ATGG---AAATGAG---------AATTTCGGAC---------------------TTGCGCT--GA-----ATTCTTTAAAACTAT-TA-----GGC-----CTGAA------------------------------CTATTGTTCTTTTAGCCTGAA---C-ATTT-----TTTTAA--TATAAA-----------GGA--ATGCTCTA-----------------GTTATTAAGAC---------TATCTT------G---GG----GGCCTCC-----------------C--AAA-T----------AAA----TCATTTTT-----------TAAACT-----------TGATCTGAAATCAGGTGGGATTACCCGATTTCCCTAGTAACGGCGAGTGAAGAGGAAAGAGCTCAAAGTTGGAACCTGTTTGGCTTAGCTAAACCGGATTGTAAACTGTAGAAGTGTTTTCCAGACACGCCTGGTAAAAAAGTCCTTTGGAACAGGGCATCATAGAGGGTGAGAATCCCGTCATTGGCCAGAGCTGTT-GTCTTTTGTGATACATTTTCAAAGAGTCAGGTTGTTTGGGAATGCAGCCTAAATTGGGTGGTAAATCTCACCTAAAGCTAAATATTTGCGAGAGACCGATAGCGAACAAGTACCGTGAGGGAAAGATGAAAAGAACTTTGAAAAGAGAGTTAAACAGTATGTGAAATTGTTAAAAGGGAACCGTTTGGAGCCAGACTGGCTTGATCGTAATCACTCTAGGCTTTGGCCTGGATGCACTTGCGGTCTA-T-GCCGGCCAACGACAGTTTTGTTTGAGGGAAAAAATT-ACATTGAATGTGGCCC--TTC------G--GGGTGTTATAGCTTTGTAAAAAATACCTTGGACGGGACTGAGGAACGCAGCGAATGCC-TTT---A--GGCGAGATTGCTGGGTGCTTGCGCTGATACATGCTAGAATTTCTGCTTC-GGGTGGTGCTAGTG---TGTAAAGGAGTAACCCGCTTAGTA-TATTTTTTA------TTCGCTTAGGTTGTTGGCTTAATGACTCTAAATGAC--------------------------------------------------------------------------------------------------------------------------------------------------------------------------------------------------------------------------------------------------------------------------------------------------------------------------------------------------------------------------------------------------------------------------TCTCCCCTCAATCCAACAAGCCTGTC------ATGGGTATTGTGCA-------AGATACCCTTTGTGG---------TATTCGTAAGTTTACTTTGAG-AGATT------GCTTTATGACGAAGGATTTGGTGATGAATATCGTC--ATGTGGGTTCCTTCTTGGGACGGTTATATCCCTCCACCTGCTATTCTCAAGCCCAAGCCTATG-TGGACCGGTAAACAGAT-----TCTTTCCATGGTTATTCCCAAGGGTATCAATTGTCAAACTTTCCACTCTACTCACCCTGATGGTGAAAGCACCTTAATATCTCCCGGTGA-------CACCCGTGTCATTATTGAAAATGGTGAATTGATCTGTGGTATTGTTTGTAAGAAGACGGTTGGTACTGCTGGTGGTGGTTTAATCCACACCATCATGAACGAATTGGGTCCTGAAGCCGCAAAGAACTTTTTGGGTGGTACCCAACAAGTAGTCAACTAC-----TGGTTGCTTCAAAACGGTTTCAGTATTGGTATTGGTGATACCATTGCCGATAAGGTGTCTATGGCCACCATTACCAATATTATTTCTCAAGCCAAGCAACGT-----------------------------GTGCAAGAAGTCATTATCACTGCTCAACAAGATAAGCTTGAAGTT---CAACCCGGTATGACATTGCGTGAATCTTTTGAAGCCAAGGTCAATCAAACCTTGAACAAGGCTCGTGAT---GATGCTGGTAAGATGG----CCCAAAACAGTTTGAAGGAAGACAACAACGTCAAACAGATGGTCATTTCCGGTTCCAAGGGTTCTTTCATTAATATTTCTCAAATGTCTGCTTGTGTCGGTCAACAGAACGTCGAAGGTAAACGTATTCCTTACGGTTTCAAGTTCCGTACCTTGCCTCACTTCTCCAAGGATGATCACAGTCCCGAAAGTCGTGGTTTCGTAGAAAACTC--------TTACTTGAGAGGTTTGACTCCC
>JN206150_1_Mucor_irregularis_CBS_103_93_18S__
--------ATCATTAAATA----------------A--------------TTTGAGTATGCT----------------------------------------------------------------------------------------------------------------T-------------------------------------------------ATGCATATTTC-------TA-----------ATTTA-------------------CTGTGAA-CTG-TTTTA-CT---------GTTTAGCGTTTTGAGGGA-TTGCCTAAA-----------G---AT--TATAG------------------------GGATAGGT------C-TTTA--GGATG---TTAACCTA-G--------CTA-AAGTCAGGC----------TT--AGGCCTGGTATCC-TA------------ATTCATTA-TTTACC---------AAAAGAATTCAGAA---TTAATATTGTAACATAAG--CGTAAA-----------------AAACTTAT--AAAACAACTTTTAACAACGGATCTCTTGGTTCTCGCATCGATGAAGAACGTAGCAAAGTGCGATAACTAGTGTGAATTGCATATTCAGTGAATCATCGAGTCTTTGAACGCATCTTGCGCTCAATGGTATTCCATT-GAGCACGCCTGTTTCAGTATC-AACAAC-AACCCAC-ATC-CACAA-----TTTTGTT-----------GTGA--ATGG---AAGTGAG-------AGTATCGACGTT----------------------AAAATT--GA-----ACTCTTTAAAACTAT-TA-----GGC-----CTGAA------------------------------CTATTGTTCTATTAGCCTGAA---C-ATTT-----TTTTAA--TATAAA-----------GGA--ATGCTCTA------------------GTTAAAAGAC---------TATCTT------G---GG----GGCCTCC-----------------C--AAA-T----------AAA---TCATTTTTT-----------TAAACT-----------TGATCTGAAATCAGGTGGGATTACCCGATTTCCCTAGTAACGGCGAGTGAAGAGGAAAGAGCTCAAAGTTGGAACCTGTTTGGCTTAGCTAAACCGGATTGTAAACTGTAGAAGTGTTTTCCAGACACGCCTGGTAAAAAAGTCCTTTGGAACAGGGCATCATAGAGGGTGAGAATCCCGTCATTGGCCAGAGCTGTT-GTCTTTTGTGATACATTTTCAAAGAGTCAGGTTGTTTGGGAATGCAGCCTAAATTGGGTGGTAAATCTCACCTAAAGCTAAATATTTGCGAGAGACCGATAGCGAACAAGTACCGTGAGGGAAAGATGAAAAGAACTTTGAAAAGAGAGTTAAACAGTATGTGAAATTGTTAAAAGGGAACCGTTTGGAGCCAGACTGGCTTGATCGTAATCACTCTAGGCTTTGGCCTGGATGCACTTGCGGTCTA-T-GCCGGCCAACGACAGTTTTGTTTGAGGGAAAAAATT-ACATTGAATGTGGCCC--TTC------G--GGGTGTTATAGCTTTGTAAAAAATACCTTGGACGGGACTGAGGAACGCAGCGAATGCC-TTT---A--GGCGAGATTGCTGGGTGCTTGCGCTGATACATGCTAGAATTTCTGCTTC-GGGTGGTGCTAGTG---TGTAAAGGAGTAACCCGCTTAGTA-TATTTTTTA------TTCGCTTAGGTTGTTGGCTTAATGACTCTAAATGAC-------------------------------------------------------------------------------------------------------------------------------------------------------------------------------------------------------------------------------------------------------------------------------------------------------------------------------------------------------------------------------------------------------------------------------------------------------------------------------------------------------------------------------------------------------------------------------------------------------------------------------------------------------------------------------------------------------------------------------------------------------------------------------------------------------------------------------------------------------------------------------------------------------------------------------------------------------------------------------------------------------------------------------------------------------------------------------------------------------------------------------------------------------------------------------------------------------------------------------------------------------------------------------------------------------------------------------------------------------------------------------------------------------------------------------------------------------------------------
>JN206158_1_Mucor_japonicus_CBS_154_69_18S__
--------ATCATTAAATA----------------A--------------TTTTGATTGATG----------------------------------------------------------------------------------------------------------------GAGGTAAAATCCCAT----------------------------------------TCATTC-------TT-----------TTTTA-------------------CTGTGAA-CTG-TTTTA-TT---------TTTCAGCGT-TTGAGGAA--TGTTGGCT-----------A---GC--CATAG------------------------GGATAGGC------T-AGGC--AAATG---TTAACCGA-G--------CTG-GAGTCAGGC----------TT--AGGCCTGGTATCC-T-------------AATAATTA-TTTACC---------AAAAGAATTCAGTA---TTATTATTGTAACATAAG--CGTTAA-----------------AAACTTAT--AAAACAACTTTTAACAACGGATCTCTTGGTTCTCGCATCGATGAAGAACGTAGCAAAGTGCGATAACTAGTGTGAATTGCATATTCAGTGAATCATCGAGTCTTTGAACGCATCTTGCGCTCAATGGTATTCCATT-GAGCACGCCTGTTTCAGTATC-AAAAAC-ACCCCAC-ATT-CATAA-----TCTTTTT--------TTTGTGA--ATGG---AATTGAG---------AATCTCGGCT-------------TGTTTATTTCAAGCT--GA-----ATTCTTTAAAGTAAT-TA-----GGC-----CTGAA-----------------------------CTATTGTTCTTTTTCGCCTGAA---C-ATTT-----TTTTAA--TATAAA-----------GGA--ATGCTCTA-----------------GTAAAAAAGGC---------TGTCTTCT---GG---------GGCCTCC-----------------C--AAA-T----------AAA-----ACTTTCT-----------TAAATT-----------TGATCTGAAATCAGGCGGGATTACCCGATTTCCCTAGTAACGGCGAGTGAAGAGGAAAGAGCTCAAAGTTGGAACCTGTTTGGCTTAGCTAAACCGGATTGTAAACTGTAGAAGTGTTTTCCAGACACGCCTGGTAAAAAAGTCCTTTGGAACAGGGCATCATAGAGGGTGAGAATCCCGTCTTTGGCCAGAGCTGTT-GTCTTTTGTGATACATTTTCAAAGAGTCAGGTTGTTTGGGAATGCAGCCTAAATTGGGTGGTAAATCTCACCTAAAGCTAAATATTTGCGAGAGACCGATAGCGAACAAGTACCGTGAGGGAAAGATGAAAAGAACTTTGAAAAGAGAGTTAAACAGTATGTGAAATTGTTAAAAGGGAACCGTTTGGAGCCAGACTGGCTTAACTGTAATCAATCTAGGCTTCGGCCTGGATGCACTTGCGGTTTA-T-GCCGGCCAACGACAGTTTTACTTGGGGGAAAAAATT-ACTTTGAATGTGGCCC--TTC------G--GGGTGTTATAGCTTAGTAAAAAATACCCTGGGTTGGACTGAGGAACGCAGTGAATGCC-TTT---A--GGCAAGATTGCTGAGCGCTTTCGCTGATAAATGCTAGAATTTCTGCTTC-GGGTGGTGCTAGTG---TTTAAAGGAGAAACCCGTTTGGTA-TATTTTTTA------TTCGCTTAGGTTGTTGGCTTAATGACTCTAAATGAC--------------------------------------------------------------------------------------------------------------------------------------------------------------------------------------------------------------------------------------------------------------------------------------------------------------------------------------------------------------------------------------------------------------------------TATCTCCTCAATCAAACAAACCTGTC------ATGGGTATTGTACA-------AGATACACTTTGTGG---------TATTCGTAAGTTCACTTTAAG-AGATT------GTTTCATGACCAAAGATCTAGTCATGAATATTGTT--ATGTGGGTTCCTTCTTGGGATGGTTATATTCCTCCTCCTGCTATTCTCAAGCCAAAGCCTATG-TGGACTGGTAAACAAAT-----TGTTTCTATGGTTATTCCTAAAGGTATCAATTGTCAAACTTTCCACTCTACTCATCCTGATGGTGAAAATACTTTAATTTCCCCTGGTGA-------TACTCGTGTCATTATTGAAAATGGTGAATTGATTTGTGGTATTGTTTGTAAAAAGACAGTTGGTACAGCTGGTGGTGGCCTTATTCACACAATTATGAATGAACTGGGTCCTGAAGCTGCAAAGAACTTTTTGGGTGGTACTCAACAAGTTGTTAATTAT-----TGGTTACTTCAAAATGGTTTCAGTATTGGTATTGGTGATACTATTGCCGATAAGGTTTCCATGGCTACTATTACAAACATTATTTCTCAAGCTAAACAACGT-----------------------------GTACAAGAAGTTATTATCACTGCTCAACAAGATAAACTTGAAGTG---CAACCTGGTATGACATTGCGTGAATCTTTTGAAGCCAAGGTCAATCAAACTTTGAACAAGGCTCGTGAT---GATGCTGGTAAAATGG----CTCAAAACAGTTTAAAGGAAGACAATAACGTCAAACAGATGGTAATTTCCGGTTCAAAGGGTTCTTTCATTAATATTTCTCAAATGTCTGCTTGTGTCGGTCAACAAAACGTTGAAGGTAAACGTATTCCTTATGGTTTCAAGTTCCGTACCTTGCCTCATTTCTCTAAGGATGACCATAGTCCCGAAAGTCGTGGTTTTGTAGAAAACTC--------TTATTTGAGAGGTTT-------
>OL678204_1_Mucor_lobatus_CGMCC_3_16146__
-------------------------------------------------------------------------------------------------------------------------------------------------------------------------------------------------------------------------------------TCATTC-------TT-----------TTTTA-------------------CTGTGAA-CTG-TTTTAATT---------TTTCGGCGC-TTGAGGAA--TGTCTGTT-----------A---GC--CATAA------------------------GGGTAGGC------T-AGCA--GAATG---TTAACCGA-G--------CTGAAAGTCAGGC----------TG--AGGCCTGGTACCC-T-------------ATTTATTA-TTTACC---------AAAAGAATTCAGTA---TTATTATTGTAACATAAG--CGTAAA-----------------AAACTTAT--AAAACAACTTTTAACAACGGATCTCTTGGTTCTCGCATCGATGAAGAACGTAGCAAAGTGCGATAACTAGTGTGAATTGCATATTCAGTGAATCATCGAGTCTTTGAACGCAACTTGCGCTCAATGGTATTCCATT-GAGCACGCCTGTTTCAGTATC-AAAAAC-ACCCCAC-ATT-CACAA-----TTTTATT----------GTTGA--ATGG---AATTGAG---------AATTTCGGCC--------------------TTTTGGCT--GA-----ATTCTTTAAAATTAT-TA-----GGC-----CTGAA------------------------------CTATTGTTCTTTCTGCCTGAA---C-ATTT-----TTTTAA--TATAAA-----------GGA--ATGCTCTA-----------------GCAAAAAAGAC-------TGTCTCTG------G---------GGCCTCC-----------------C--AAA-T----------AAA-----TCATTCT-----------TAAA---------------------------------------------------------------------------------------------------------------------------------------------------------------------------------------------------------------------------------------------------------------------------------------------------------------------------------------------------------------------------------------------------------------------------------------------------------------------------------------------------------------------------------------------------------------------------------------------------------------------------------------------------------------------------------------------------------------------------------------------------------------------------------------------------------------------------------------------------------------------------------------------------------------------------------------------------------------------------------------------------------------------------------------------------------------------------------------------------------------------------------------------------------------------------------------------------------------------------------------------------------------------------------------------------------------------------------------------------------------------------------------------------------------------------------------------------------------------------------------------------------------------------------------------------------------------------------------------------------------------------------------------------------------------------------------------------------------------------------------------------------------------------------------------------------------------------------------------------------------------------------------------------------------------------------------------------------------------------------------------------------------------------------------------------------------------------------------------------------------------------------------------------------------------------------------------------------------------------------------------
>OL678205_1_Mucor_lobatus_XY07029__
-------------------------------------------------------------------------------------------------------------------------------------------------------------------------------------------------------------------------------------TCATTC-------TT-----------TTTTA-------------------CTGTGAA-CTG-TTTTAATT---------TTTCGGCGC-TTGAGGAA--TGTCTGTT-----------A---GC--CATAA------------------------GGGTAGGC------T-AGCA--GAATG---TTAACCGA-G--------CTGAAAGTCAGGC----------TG--AGGCCTGGTACCC-T-------------ATTTATTA-TTTACC---------AAAAGAATTCAGTA---TTATTATTGTAACATAAG--CGTAAA-----------------AAACTTAT--AAAACAACTTTTAACAACGGATCTCTTGGTTCTCGCATCGATGAAGAACGTAGCAAAGTGCGATAACTAGTGTGAATTGCATATTCAGTGAATCATCGAGTCTTTGAACGCAACTTGCGCTCAATGGTATTCCATT-GAGCACGCCTGTTTCAGTATC-AAAAAC-ACCCCAC-ATT-CACAA-----TTTTATT----------GTTGA--ATGG---AATTGAG---------AATTTCGGCC--------------------TTTTGGCT--GA-----ATTCTTTAAAATTAT-TA-----GGC-----CTGAA------------------------------CTATTGTTCTTTCTGCCTGAA---C-ATTT-----TTTTAA--TATAAA-----------GGA--ATGCTCTA-----------------GCAAAAAAGAC---------TGTCTC----TGG---------GGCCTCC-----------------C--AAA-T----------AAA-----TCATTCT-----------TAAAT--------------------------------------------------------------------------------------------------------------------------------------------------------------------------------------------------------------------------------------------------------------------------------------------------------------------------------------------------------------------------------------------------------------------------------------------------------------------------------------------------------------------------------------------------------------------------------------------------------------------------------------------------------------------------------------------------------------------------------------------------------------------------------------------------------------------------------------------------------------------------------------------------------------------------------------------------------------------------------------------------------------------------------------------------------------------------------------------------------------------------------------------------------------------------------------------------------------------------------------------------------------------------------------------------------------------------------------------------------------------------------------------------------------------------------------------------------------------------------------------------------------------------------------------------------------------------------------------------------------------------------------------------------------------------------------------------------------------------------------------------------------------------------------------------------------------------------------------------------------------------------------------------------------------------------------------------------------------------------------------------------------------------------------------------------------------------------------------------------------------------------------------------------------------------------------------------------------------------------------------
>NR_120224_1_Mucor_luteus_CBS_243_35_
------GGATCATTAAATA----------------A--------------TTTTGAAGGCTT----------------------------------------------------------------------------------------------------------------GGCTT---------------------------------------------CCGGGTCACGCTCTTCTATA-----------ATTTA-------------------CTGTGAACCTG-TATTA-TT---------TTCTGGCGT-TTGAGAAA--TGTCCTGC----------TG---GC--TATAA------------------------GGATAGGC------CTGGTA-GGAATG---TTAATCGA-G--------TCA-GAGTCAGGC----------TT--AGGCCTGGTATCC-T-------------ATT-ATTA-TTTACC---------AAAAGAATTCAGTA---TTATAATTGTAACATAAG--CGTAAA-----------------AAACTTAT-AAAAACAACTTTTAACAACGGATCTCTTGGTTCTCGCATCGATGAAGAACGTAGCAAAGTGCGATAACTAGTGTGAATTGCATATTCAGTGAATCATCGAGTCTTTGAACGCATCTTGCGCCTGATGGTATTCCATC-AGGCACGCCTGTTTCAGTATC-AAAAAC-ACCCCAC-ATTCCAAAC-----CTTGCGT-----------TTGA-AATGG---ACTTGAGAAGTTCCACCTTGGTGGAT--------------------------------------TTCTTTAAATACAT-TA-----GGC-----CTGAA-------------------------------CTTTGGTTTTTCTGCCTGAA---C-ATTT-----TTTTAA--TATAAA-----------GGA--ATGCTCTA-----------------GTAAAAAAGAC---------TTTCTT------G---GG----GGCCTCC-----------------C--AAA-T----------AAA-----TCATTCT-----------TAAACT-----------TGATCTGAAATCAGGCGGGATTACCCGATTTCCCTAGTAACGGCGAGTGAAGAGGAAAGAGCTCAAAGTTGGAACCTGTTTGGCTTAGCCAAACCGGATTGTAAACTGTAGAAGTGTTTTCCAGACACGCCTGGTAAAAAAGTCCTTTGGAACAGGGCATCATAGAGGGTGAGAATCCCGTCTTTGGCCAGAGCTGTT-GTCTTTTGTGATACATTTTCAAAGAGTCAGGTTGTTTGGGAATGCAGCCTAAATTGGGTGGTAAATCTCACCTAAAGCTAAATATTTGCGAGAGACCGATAGCGAACAAGTACCGTGAGGGAAAGATGAAAAGAACTTTGAAAAGAGAGTTAAACAGTATGTGAAATTGTTAAAAGGGAACCGTTTGGAGCCAGACTGGCTTTTCTGTAATCAATCTAGGCTTTGGCCTGGATGCACTTGCAGTTTA-T-GCCTGCCAACGACAGTTATTTTTGAGGGAAAAAACC-TTGTGGAATGTGGCCC--TTC------G--GGGTGTTATAGCTACTTGGAAAATACCTTGGAAGTGACTGAGGATCGCAGTGAATGCC-TTT---A--GGCAAGATTGCTGGGTGCTTTCGCTGATATATGCTAGAATTTCTGCCTC-GGGTGGTGCTAGTG---TCTAAAGGAGAAACCCGCTTAGTA-TATTTTTTA------TTCGCTTAGGTTGTTGGCTTAATGACTCTAAATGAC----------------------------------------------------------------------------------------------------------------------------------------------------------------------------------------------------------------------------------------------------------------------------------------------------------------------------------------------------------------------------------------------------------------------------------------------------------ATTGGTAAAAAAAAAAATCTTTGATACCATCAAAAGAAAAAAAATTGTTGACATATTTGTTTTT------TCGGATAGGTTTTTTGACTAAA------GTGAAAAAGATTCTCGAAAGTGTGTGTTTCCAT-------------------------TGTTCTAAACTCAAAGTAGATGATGTAAGTACACGAAAGC----------TCGCGTTATTTTGCTAGGATACTTAATTTTA-------TTTTCTGAATAGACCAAT----------CCTCGTTTTATTCGAGCTAGAAAGATTACGGATTCCAAAACTAAACTTCGTG---CCGTTTGGGACCTTGCCAAAACAAAAATGACTTGTGAAGGTAGTGACGA------------------AGCAGAAGACGGTCTAGAAGAAAAGGAAGAATTTGCTGGAGGCAAACGTAAAAGTACACATGGTGGTTGTGGTTAC----AAACAACCCCT-TATCCGTAAGGATG-----------GCTTGAAACTCTATGCTCA-----------ATTCCGTGGTAACGCAGGCGATGTAAGTATTTCTATTGCAACGTATTTGAAAAGCATATCAACTTATCAACTTTTTCTAGGACAATGGAGGCGAAGGAAGACAAC------------------AATTGACAGCTGCCAAAGTATTGCAAATCCTTAAAAACATTTCTGACCAAGACATCCGTGATATGGGTCTTTCCGAAGAATTTGCTCGAC----------CTGAGTGGATGATTACCACT-GTTTTACCTGTTCCACC--------TCCTCAAGTCCGTCCTTCAATT------CAAATGGATGGTACGAGTCGCGGTGAAGATGATTTAA---CTCACAAACTTTCTGATGTATTAAAGGCGAACGCCAATGTTAAACGTTGTGAATCTGAAGGTGCCCC------------------------------
>KT960374_1_Mucor_merdicola_URM_7222_
--------ATCATTAAATA----------------A--------------TTNGGATACGCT----------------------------------------------------------------------------------------------------------------TCGCCG-------------------------------------------------TATTTC-------TT-----------ATTTA-------------------CTGTGAA-CTG-TTTTA-TT---------GTTTGGCGC-TTGAGGAA--TGTTGTTT-----------A---GC--CATAG------------------------GGATAGGC------T-AGGC--AAATG---TTAACCGA-G--------TCA-AAGTCAGGC----------TT--AGGCCTGGTATCC-T-------------ATTCATTA-TTTACC---------AAAAGAATTCAGAA---TTATTATTGTAACATAAG--CGTAAA-----------------AAACTTAT--AAAACAACTTTTAACAACGGATCTCTTGGTTCTCGCATCGATGAAGAACGTAGCAAAGTGCGATAACTAGTGTGAATTGCATATTCAGTGAATCATCGAGTCTTTGAACGCATCTTGCGCTCAATGGTATTCCATT-GAGCACGCCTGTTTCAGTATC-AAAAAC-ACCCCAC-ATT-CACAA-----CTTGTTT----------GTTGA--ATGG---AATTGAG---------AGTTTCGGCT-----------------------TAACGCTGA-----TCTCTTTAAAANTAT-TA-----GGC-----CTGAA------------------------------CTTTTGTTCTTTNNGCCTGAA---C-ATTT-----TTTTAA--TATAAA-----------GGA--ATGCTCTA------------------GTAAAAAGAC-----------TCTTTC---TG---G-----GGCCTCC-----------------C--AAA-T----------AAA-----TCATTCT-----------TAAACT-----------TGATCTGAAATCA-GTGGGATTACCC----------------------------------GCTCANNGTTGGAACCTGTTTGGCTTAGCTAAACCGGATTGTAAACTGTAGAAGTGTTTTCCAGACACGCCTGGTAAAAAAGTCCTTTGGAACAGGGCATCATAGAGGGTGAGAATCCCGTCATTGGCCAGAGCTGTT-GTCTTTTGTGATACATTTTCAAAGAGTCAGGTTGTTTGGGAATGCAGCCTAAATTGGGTGGTAAATCTCACCTAAAGCTAAATATTTGCGAGAGACCGATAGCGAACAAGTACCGTGAGGGAAAGATGAAAAGAACTTTGAAAAGAGAGTTAAACAGTATGTGAAATTGTTAAAAGGGAACCGTTTGGAGCCAGACTGGCTTGATCGTAATCACTCTAGGCTTTGGCCTGGATGCACTTGCGGTCTA-T-GCCGGCCAACGACAGTTTTGTCTGAGGGAAAAAATT-ACATTGAATGTGGCCC--CTC------G--GGGTGTTATAGCTTTGTAAAAAATACCTTGGATGGGACTGAGGAACGCAGTGAATGCC-TTT---A--GGCGAGATTGCTGGGTGCTTGCGCTGATACATGCTAGAATTTCTGCTT-------------------------------------------------------------------------------------------------------------------------------------------------------------------------------------------------------------------------------------------------------------------------------------------------------------------------------------------------------------------------------------------------------------------------------------------------------------------------------------------------------------------------TATCTCCTCAATCAAACAAACCTGTC------ATGGGTATTGTACA-------AGATACTCTTTGTGG---------TATTCGTAAGTTTACTTTAAG-AGATT------GTTTCATGACAAAGGATTTGGTTATGAATATTGTC--ATGTGGGTTCCCTCTTGGGATGGCTATATTCCTCCTCCTGCTATTCTCAAGCCCAAGCCCATG-TGGACTGGTAAACAAAT-----TCTTTCTATGGTTATTCCCAAGGGTATCAATTGTCAAACTTTCCATTCTACTCATCCTGATGGTGAAAGTACTTTGATTTCTCCCGGTGA-------TACTCGTGTTATCATTGAAAATGGTGAATTAATCTGTGGTATTGTTTGTAAAAAGACTGTTGGTACAGCTGGTGGTGGTCTTATTCACACTATCATGAACGAATTGGGTCCTGAAGCTGCAAAGAACTTTTTGGGTGGTACTCAACAAGTTGTCAATTAT-----TGGTTACTCCAAAATGGTTTTAGTATTGGTATTGGTGATACTATTGCCGATAAGGTTTCTATGGCCACTATTACCAACATTATTTCCCAAGCTAAACAACGT-----------------------------GTGCAAGAAGTTATCATCACTGCCCAACAAGATAAACTTGAAGTT---CAACCTGGTATGACATTGCGTGAATCTTTTGAAGCCAAGGTCAATCAAACTTTGAATAAGGCTCGTGAT---GATGCTGGTAAAATGG----CTCAAAACAGTTTAAAGGAAGACAATAACGTCAAGCAGATGGTAATTTCCGGTTCAAAGGGTTCTTTCATTAATATTTCTCAAATGTCTGCTTGTGTCGGTCAACATAACGTAGAAGGCAAACGTATTCCTTATGGTTTCAAGTTCCGTACATTGCCCCATTTCTCCAAAGATGATCACAGTCCCGAAAGTCGTGGTTTCGTTGAAAACTC--------TTACTTGAGAGGTTTGACCCCT
>JN206048_1_Mucor_minutus_CBS_586_67_18S__
--------ATCATTAAATA----------------A--------------TTTGATATTCTG----------------------------------------------------------------------------------------------------------------GTTTTCCMGTTA-------------------------------------------ATATCC-------TA-----------TTTTA-------------------CTGTGAA-CTG-TATTA-TT---------ACAAGATGT-TTGAGGGA--TGCTTACT----------TA---AC--TATAA------------------------GGATAGGT------T-AGTA--AGATG--TTTAACCGA-G--------TCT-TGATCAAAC---------TTT--TAGTTTGGTATCC-T-------------ATTTATTA-TTTACC---------AAAAGAATTCAGTAT--AAAATATTGTAACATAGA--CCTAAA-----------------AAATCTAT-AAAAACAACTTTTAACAACGGATCTCTTGGTTCTCGCATCGATGAAGAACGTAGCAAAGTGCGATAACTAGTGTGAATTGCATATTCAGTGAATCATCGAGTCTTTGAACGCATCTTGCGCTCATTGGTATTCCAAT-GAGCACGCCTGTTTCAGTATC-AGAAAC-ACCCCAC-ATT-CAAAA-----TTTTTTT------TTTTTTTGA--GTGG---AATTGAG------AGTTTTTACTGTT-----------GAAATTTCATTTCAACT--GT-----TCTCTTTAAAAATAT-TA-----GGC-----CTGAA---------------------------ATTTTAGTTTTTTTGTTGCCTGAA---CTTTTT-----TTTTAA--TATAAA-----------GGA-AAAGCTCTG--------GGTCAATTTTTAAAAAAAGC-----TTATTATCTT------G---G-----GGCCTCC-----------------C--AAA-T----------AAA-----TCATTCT-----------TAAATT-----------TGATCTGAAATCAGGCGGGATTACCCGATTTCCCTAGTAACGGCGAGTGAAGAGGAAAGAGCTCAAAGTTGGAACCTGTTTGGCTTAGCTAAACCGGATTGTAAACTGTAGAAGTGTTTTCCAGACACGCCTGGTAAAAAAGTCCTTTGGAACAGGGCATCATAGAGGGTGAGAATCCCGTCTTTGGCCAGAGCTGTT-GTCTTTTGTGATACATTTTCAAAGAGTCAGGTTGTTTGGGAATGCAGCCTAAATTGGGTGGTAAATCTCACCTAAAGCTAAATATTTGCGAGAGACCGATAGCGAACAAGTACCGTGAGGGAAAGATGAAAAGAACTTTGAAAAGAGAGTTAAACAGTATGTGAAATTGTTAAAAGGGAACCGTTTGGAGCCAGACTGGCTTGACTGTAATCAATCTAGGCTTCGGCCTGGATGCACTTGCGGTTTA-T-GCCTGCCAACGACAATTTTTTTTGAGGGAAAAAACT-ATTAGGAATGTGGCCCCCTCG------G--GGGTGTTATAGCCTTTTAGAAAATACCTTGAATTGGATTGAGGAACGCAGTGAATGCC-TTT---A--GGCAAGATTGCTGGGCGCTTTCGCTAATAAATGCTAGAATTTCTGCTTC-GGGTGGTGCTAGTG---TTTAAAGGAGAAACTCGTTTAGTA-TATTTTTTA------TTCGCTTAGGTTGTTGGCTTAATGACTCTAAATGAC--------------------------------------------------------------------------------------------------------------------------------------------------------------------------------------------------------------------------------------------------------------------------------------------------------------------------------------------------------------------------------------------------------------------------TATCCCCTCAATCTAACAAACCTGTT------ATGGGTATTGTTCA-------AGATACTCTTTGTGG---------TATCCGTAAATTTACTTTAAG-AGATT------GTTTTATGACCAAGGATTTAGTAATGAATATTGTC--ATGTGGGTTCCATCTTGGGATGGTTATATCCCTCCTCCTGCTATTCTTAAACCTAAACCTATG-TGGACTGGTAAACAAAT-----TGTTTCTATGGTTATCCCTAAAGGTATTAACTGTCAAACTTTCCACTCTACTCACCCTGATGGTGAAACTACTTTAATTTCTCCTGGTGA-------TACTCGTGTTATTATTGAAAATGGTGAATTAATTTGTGGTATTGTTTGTAAAAAGACTGTTGGTACTGCTGGTGGTGGTCTTATTCATACAATTATGAATGAATTAGGTCCTGAAGCCGCAAAGAATTTCTTGGGCGGTACTCAACAAGTTATTAACTAT-----TGGTTACTTCAAAATGGTTTCAGTATTGGTATTGGTGATACGATTGCCGATAAAGTTTCTATGGCTACTATTACAAACATTATTTCGCAAGCTAAGCAACGT-----------------------------GTGCAAGAAGTTATTATTACTGCTCAACAAGATAAACTTGAAGTC---CAACCTGGTATGACTTTGCGTGAATCTTTTGAAGCAAAGGTTAATCAAACTTTAAATAAGGCTCGTGAT---GATGCTGGTAAAATGG----CTCAGAACAGTTTAAAGGAAGATAACAATGTTAAACAGATGGTAATTTCCGGTTCAAAGGGTTCTTTTATTAATATTTCTCAAATGTCTGCTTGTGTTGGTCAACAAAATGTTGAAGGTAAACGTATTCCTTACGGTTTCAAGTTCCGTACTCTTCCCCATTTCTCTAAGGACGATCATAGTCCCGAATCTCGTGGTTTTGTAGAAAACTC--------TTACTTGAGAGGTTTAACTCCT
>JN206114_1_Mucor_moelleri_CBS_444_65_18S__
--------ATCATTAAATA----------------A--------------TTTGATATTCTA----------------------------------------------------------------------------------------------------------------GCCCTCGGC-----------------------------------------TAGTAATATTT-------TA------------TTTA-------------------CTGTGAA-CTG-TATTA-TT---------ATTTGGCGT-TTGAGGAA--TGTCTGCT-----------G---GC--TATAT------------------------GGGTAAGC------C-AACA--GAATG---TTAACCGA-G--------CCA-TAATCAGAC----------TT--AGGTCTGGTACCCAG-------------ATT-ATTA-TTTACC---------AAAAGAATTCAGTA---TAAATATTGTAACATAGA--CGTAAG-----------------AAATCTAT-AAAAACAACTTTTAACAACGGATCTCTTGGTTCTCGCATCGATGAAGAACGTAGCAAAGTGCGATAACTAGTGTGAATTGCATATTCAGTGAATCATCGAGTCTTTGAACGCATCTTGCACTCATTGGTATTCCAAT-GAGTACGCCTGTTTCAGTATC-AAAAAC-ACCCCAC-ATT-CAAAA-----CTTGTGT-----------TTGA--ATGG---AATTGAGGGCAAACGGCTTTACTGCT------------------------------GT-----TCCCTTTAAAACTAT-TA-----GGC-----CTGAA--------------------------------TTTGTCTGTTCTGCCTGAA---C-TTTT-----TTTTAA--TATAAA-----------GGA--AAGCTCTT-----------------GCTAATAAGAC---------TCTCTT------G---G-----GGCCTCT-----------------C--AAA-T----------AAA-----TCTTTCT-----------TAAATT-----------TGATCTGAAATCAGGCGGGATTACCCGATTTCCCCAGTAACGGCGAGTGAAGAGGAAAGAGCTCAAAGTTGGAACCTGTTTGGCTTAGCTAAACCGGATTGTAAACTGTAGAAGTGTTTTCCTGACACGCCTGGTAAAAAAGTCCTTTGGAACAGGGCATCATAGAGGGTGAGAATCCCGTCTTTGGCCAGAGCTGTT-GTCTTTTGTGATACATTTTCAAAGAGTCAGGTTGTTTGGGAATGCAGCCTAAATTGGGTGGTAAATCTCACCTAAAGCTAAATATTTGCGAGAGACCGATAGCGAACAAGTACCGTGAGGGAAAGATGAAAAGAACTTTGAAAAGAGAGTTAAACAGTATGTGAAATTGTTAAAAGGGAACCGTTTGGAGCCAGACTGGCTTGACTGTAATCAATCTAGGCTTCGGCCTGGATGCACTTGCGGTCTA-T-GCCTGCCAACGACAGTTTTATTTGGGGGAAAAAATT-ATTGGGAATGTGGCCT--TTC------G--AGGTGTTATAGCCCTTTAAAAAATACCCTGGATTGGACTGAGGAACGCAGTGAATGCC-TTT---A--GGCAAGATTGCTGGGTGCTTTCGCTAATAAATGCTAGAATTTCTGCTTC-GGGTGGTGCTAGTG---TTTAAAGGTGGAACTCGCTTAGTA-TATTTTTTA------TTCGCTTAGGTTGTTGGCTTAATGACTCTAAATGAC--------------------------------------------------------------------------------------------------------------------------------------------------------------------------------------------------------------------------------------------------------------------------------------------------------------------------------------------------------------------------------------------------------------------------TCTCTCCTCAATCCAATAAGCCTGTC------ATGGGTATTGTACA-------AGATACGCTCTGTGG---------TATTCGTAAATTTACTTTGCG-AGATT------GTTTCTTGAACAAGGATTTGGTCATGAATATTGTC--ATGTGGGTTCCTTCTTGGGATGGTTATATCCCCCCTCCAGCTATTCTCAAGCCAAAGCCAATG-TGGACTGGTAAACAAAT-----TCTAGCTATGGTTATCCCCAAGGGTATCAATTGTCAAACTTTCCATTCTACGCATCCTGATGGTGAAACCACTTTGATTTCTCCTGGTGA-------TACTCGTGTCATTATTGAAAATGGTGAATTGATTTGTGGTATTGTTTGTAAAAAGACTGTTGGTACTGCTGGTGGCGGTCTTATCCATACCATCATGAATGAATTGGGTCCTGAAGCTGCTAAAAACTTTTTGGGTGGTACTCAACAAGTGGTCAATTAT-----TGGTTACTTCAAAATGGTTTTAGTATCGGTATTGGTGATACTATTGCTGATAAAGCGTCCATGACCACTATTACAAATATTATTTCTCAAGCTAAACAACGT-----------------------------GTGCAAGAAGTCATTATTACTGCTCAGCAAGATAGACTTGAAGTT---CAACCTGGTATGACATTGCGTGAATCCTTTGAAGCCAAGGTCAATCAAACTTTAAATAAGGCTCGTGAT---GATGCTGGTAAAATGG----CTCAAAACAGTTTAAAGGAAGATAACAATGTCAAGCAAATGGTAATTTCTGGTTCCAAGGGTTCCTTCATTAATATCTCTCAAATGTCTGCTTGTGTCGGTCAACAAAACGTTGAAGGTAAACGTATTCCTTATGGCTTCAAGTTCCGCACCTTGCCCCATTTCTCCAAGGATGATCATAGTCCTGAAAGTCGTGGTTTCGTCGAAAATTC--------TTATTTACGTGGTTTGACACCT
>OL678206_1_Mucor_moniliformis_CGMCC_3_16147_
-------------------------------------------------------------------------------------------------------------------------------------------------------------------------------------------------------------------------------------TATTTC-------TA-----------ATTTA-------------------CTGTGAA-CTG-TTTTA-CT---------GTTTAGCGTTTTGAGGGA--TGCTCATA-----------G---AC--TATAG------------------------GGATAGGT------C-TATG--TGATG---TTAACCTA-G--------CTA-AAGTCAGGC----------TT--AGGCCTGGTATCCCA-------------ATTCATTA-TTTACC---------AAAAGAATTCAGAAT--TAATTATTGTAACATAAG--CGTAAA-----------------AAACTTAT--AAAACAACTTTTAACAACGGATCTCTTGGTTCTCGCATCGATGAAGAACGTAGCAAAGTGCGATAACTAGTGTGAATTGCATATTCAGTGAATCATCGAGTCTTTGAACGCATCTTGCGCTCAATGGTATTCCATT-GAGCACGCCTGTTTCAGTATC-AACAAC-AACCCAC-ATC-CACAA-----TTTTGCT-----------GTGA--ATGG---AATTGAG--------AATTTTCGGAT---------------TTATTTTTAAGCT--GA-----GTTCTTTAAAATTAT-TA-----GGC-----CTGAA------------------------------CTATTGTTCTTTTAGCCTGAA---C-ATTT-----TTTTAA--TATAAA-----------GGA--ATGCTCGA-----------------GTTAACAAGAC---------TATCTT---TGGG---------GGCCTCC-----------------C--AAA-T----------AAA---TCTCCTTTT-----------TAAACT-----------TGATCTGAAATCAGGTGGGATTA---------------------------------------------------------------------------------------------------------------------------------------------------------------------------------------------------------------------------------------------------------------------------------------------------------------------------------------------------------------------------------------------------------------------------------------------------------------------------------------------------------------------------------------------------------------------------------------------------------------------------------------------------------------------------------------------------------------------------------------------------------------------------------------------------------------------------------------------------------------------------------------------------------------------------------------------------------------------------------------------------------------------------------------------------------------------------------------------------------------------------------------------------------------------------------------------------------------------------------------------------------------------------------------------------------------------------------------------------------------------------------------------------------------------------------------------------------------------------------------------------------------------------------------------------------------------------------------------------------------------------------------------------------------------------------------------------------------------------------------------------------------------------------------------------------------------------------------------------------------------------------------------------------------------------------------------------------------------------------------------------------------------------------------------------------------------------------------------------------------------------------------------------------------------------------------------------------
>OL678207_1_Mucor_moniliformis_XY07458_
-------------------------------------------------------------------------------------------------------------------------------------------------------------------------------------------------------------------------------------TATTTC-------TA-----------ATTTA-------------------CTGTGAA-CTG-TTTTA-CT---------GTTTAGCGTTTTGAGGGA--TGCTCATA-----------G---AC--TATAG------------------------GGATAGGT------C-TATG--TGATG---TTAACCTA-G--------CTA-AAGTCAGGC----------TT--AGGCCTGGTATCCCA-------------ATTCATTA-TTTACC---------AAAAGAATTCAGAAT--TAATTATTGTAACATAAG--CGTAAA-----------------AAACTTAT--AAAACAACTTTTAACAACGGATCTCTTGGTTCTCGCATCGATGAAGAACGTAGCAAAGTGCGATAACTAGTGTGAATTGCATATTCAGTGAATCATCGAGTCTTTGAACGCATCTTGCGCTCAATGGTATTCCATT-GAGCACGCCTGTTTCAGTATC-AACAAC-AACCCAC-ATC-CACAA-----TTTTGCT-----------GTGA--ATGG---AATTGAG--------AATTTTCGGAT---------------TTATTTTTAAGCT--GA-----GTTCTTTAAAATTAT-TA-----GGC-----CTGAA------------------------------CTATTGTTCTTTTAGCCTGAA---C-ATTT-----TTTTAA--TATAAA-----------GGA--ATGCTCGA-----------------GTTAACAAGAC---------TATCTT---TGGG---------GGCCTCC-----------------C--AAA-T----------AAA---TCTCCTTTT-----------TAAACT-----------TGATCTGAAATCAGGTGGGATTA---------------------------------------------------------------------------------------------------------------------------------------------------------------------------------------------------------------------------------------------------------------------------------------------------------------------------------------------------------------------------------------------------------------------------------------------------------------------------------------------------------------------------------------------------------------------------------------------------------------------------------------------------------------------------------------------------------------------------------------------------------------------------------------------------------------------------------------------------------------------------------------------------------------------------------------------------------------------------------------------------------------------------------------------------------------------------------------------------------------------------------------------------------------------------------------------------------------------------------------------------------------------------------------------------------------------------------------------------------------------------------------------------------------------------------------------------------------------------------------------------------------------------------------------------------------------------------------------------------------------------------------------------------------------------------------------------------------------------------------------------------------------------------------------------------------------------------------------------------------------------------------------------------------------------------------------------------------------------------------------------------------------------------------------------------------------------------------------------------------------------------------------------------------------------------------------------------
>JN206092_1_Mucor_mucedo_CBS_836_73_
--------ATCATTAAATA----------------A--------------TTTTTAATTTT------------------------------------------------------------------------------------------------------------------------------------------------------------------------ATTCTTCGCGGAATATCATTAATATATTTTA-------------------CTGTGAA-CTG-TATTA-TT---------TCATGACGC-TTGAGGAA--TGCTTCTG-----------CTGTAC--CATAAT-----------------------GGACAGGT------CAGCGA--AGATG---TTAACCGA-G--------TCG-TGGTCAAGC----------TT--AGGCTTGGTGTCCTT-------------AATTATTA-TTATCC---------AAAAGAATTCATTTTA-AAAATATTTTAATATGGG--CGTAAA-----------------AAACTCAT-TAAAACAACTTTTAACAACGGATCTCTTGGTTCTCGCATCGATGAAGAACGTAGCAAAGTGCGATAACTAGTGTGAATTGCATATTCAGTGAATCATCGAGTCTTTGAACGCATCTTGCGGTCAATGGTATTCCATT-GACCACGCCTGTTTCAGTATC-AAAAACTACCCCAC-ATC-TATAA-----TTTTTTT----------GTTGTAGATGG--CCATTGAG-----AGTTTTTACCGGTG---------------GATCTTTTTCCATGGGT-----TCTCTTTAATATCACCTG-----G-------CAGAA----------------------------GGAATTGACTGTATGTTCGTGGATGCC-CATTAAACCTTTTAA---TTAAA-----------AGA--TTTTTTTGGGCACTTAAAGTCTACGGGCAACTACAC---------AGTTGAAACTAGA---------GGCCTCC--------------------AAAAT----------AAA-------ATTTT-----------AAAATT-----------TGATCTGAAATCAGGCGGGATTACCC------------------------------------------------------------------------------------------------------------------------------------------------------------------------------------------------------------------------------------------------------------------------------------------------------------------------------------------------------------------------------------------------------------------------------------------------------------------------------------------------------------------------------------------------------------------------------------------------------------------------------------------------------------------------------------------------------------------------------------------------------------------------------------------------------------------------------------------------------------------------------------------------------------------------------------------------------------------------------------------------------------------------------------------------------------------------------------------------------------------------------------------------------------------------------------------------------------------------------------------------------------------------------------------------------------------------------------------------------------------------------------------------------------------------------------------------------------------------------------------------------------------------------------------------------------------------------------------------------------------------------------------------------------------------------------------------------------------------------------------------------------------------------------------------------------------------------------------------------------------------------------------------------------------------------------------------------------------------------------------------------------------------------------------------------------------------------------------------------------------------------------------------------------------------------------------------------
>JN206085_1_Mucor_mucedo_CBS_640_67_
--------ATCATTAAATAATT----------------------------TTTAATTTTATT------------------------------------------------------------------------------------------------------------------------------------------------------------------CTTCGGAATATCATTATATA-----------TTTTA-------------------CTGTGAA-CTG-TATTA-TT---------TCATGACGC-TTGAGGAA--TGCTTCTG-----------CTGCAC--CATAAT-----------------------GGACAGGT------CAGTGA--AGATG---TTAACCGA-G--------TCG-TGGTCAAGC----------TT--AGGCTTGGTGTCCTT-------------AATTATTA-TTATCC---------AAAAGAATTCATTTTA-AAAATATTTTAATATGGG--CGTAAA-----------------AAACTCAT-TAAAACAACTTTTAACAACGGATCTCTTGGTTCTCGCATCGATGAAGAACGTAGCAAAGTGCGATAACTAGTGTGAATTGCATATTCAGTGAATCATCGAGTCTTTGAACGCATCTTGCGGTCAATGGTATTCCATT-GACCACGCCTGTTTCAGTATC-AAAAACTACCCCAC-ATT-TATAA-----TTTTTTT--------TTGTTATAGATGG--CCTTTGAG-------AGTTTACCGGTG---------------GATTTTTTTCCATTGGT-----TCTCCTTAATATAATCTG-----G-------CAGAA----------------------------GGAATTGACTGTATGTTCGTAGATGCC-CATTAAACCTTTTAA--TTGAAA------------GA--TTTTTTTGGGCGCTTAAAGTCTGCGTGCAACTACAC---------AGTTGAAACTGGA---------GGCCACT-----------------C--AAA-T----------AAA--------ATTT-----------TAAAAT-----------TGATCTGAAATCAGGCGGGATTACCCGATTTCCCTAGTAACGGCGAGTGAAGAGGAAAGAGCTCAAAGTTGGAACCTGTTTGGCTTAGCTAAACCGGATTGTAAACTGTAGAAGTGTTTTCCTGACACGCCTGGTAAAAAAGTCCTTTGGAACAGGGCATCATAGAGGGTGAGAATCCCGTCTTTGGCCAGAGCTGTT-GTCTTTTGTGATACATTTTCAAAGAGTCAGGTTGTTTGGGAATGCAGCCTAAATTGGGTGGTAAATCTCACCTAAAGCTAAATATTTGCGAGAGACCGATAGCGAACAAGTACCGTGAGGGAAAGATGAAAAGAACTTTGAAAAGAGAGTTAAACAGTATGTGAAATTGTTAAAAGGGAACCGTTTGGAGCCAGACTGGCTTGATCGTAATCAATCTAAGCTTCGGCTTGGATGCACTTGCGGTCTT-T-GCCTGCCAACGACAATTTTTTCTGGGGGAAAAAACTAATGTGAAACGTAGCCCATCTC------GGTGGGTGTTATAGTCCGTTAGAAAATACCCTGGATTGGATTGAGGAACGCAGTGAATGCTCTTT---AG-GGCAAGATTGCTGGGTGCTTTCGCTAATACATGCTAAAATTTCTGCCTT-GGGTGGTGTTAGTG---TGTAAAGGAGGAACTCGCCTAGTA-TATTTTTTA------TTCGCTTAGGTTGTTGGCTTAATGACTCTAAATGAC--------------------------------------------------------------------------------------------------------------------------------------------------------------------------------------------------------------------------------------------------------------------------------------------------------------------------------------------------------------------------------------------------------------------------TCTCTCCTCAATCAAACAAGCCTGTT------ATGGGTATTGTGCA-------AGATACGCTTTGTGG---------TATTCGTAAGTTTACTTTAAG-AGATT------GTTTCTTGACCAAAGATTTGGTGATGAACATTGTT--ATGTGGGTTCCTTCTTGGGATGGTTATATTCCTCCTCCTGCTATTCTTAAACCTAAGCCTATG-TGGACTGGTAAACAAAT-----TGTGTCTATGGTCATTCCCAAGGGTATCAATTGTCAAACTTATCATTCTACTCATCCTGATGGTGAATCTACTCTGATTTCTCCTGGTGA-------TACTCGTGTCATTATTGAGAATGGTGAATTGATTTGTGGTATTGTTTGTAAAAAGACTGTTGGTACTGCTGGTGGTGGTCTTATTCATACTATTATGAATGAATTGGGTCCTGAAGCCGCAAAGAATTTTTTGGGTGGTACTCAACAAGTCATTAATTAT-----TGGTTACTTCAAAACGGTTTCAGTATTGGTATCGGTGATACTATTGCTGATAAAGTCTCCATGGCTACTATTACAAACATTATTTCTCAGGCCAAGCAACGT-----------------------------GTGCAAGAGGTTATTATTACTGCTCAACAAGATAAGCTCGAAGTT---CAACCTGGTATGACATTGCGTGAATCTTTCGAAGCCAAGGTCAATCAAACTTTGAATAAGGCTCGTGAT---GATGCCGGTAAAATGG----CTCAAAACAGTTTGAAAGAAGATAACAATGTTAAACAGATGGTAATTTCCGGTTCAAAGGGTTCTTTCATTAATATTTCTCAAATGTCTGCTTGTGTCGGTCAACAAAATGTTGAAGGTAAACGTATTCCTTATGGTTTCAAGTTCCGTACTCTCCCTCATTTCTCCAAGGATGATCATAGTCCTGAATCTCGTGGTTTCGTCGAAAACTC--------CTATTTAAGAGGTTTAACTCCT
>OL620143_1_Mucor_nidicola_XY08161_
-----------TTTGGATA----------------------------------------------------------------------------------------------------------------------------------------------------------------------------------------------------------CGCTTGCGTATTTC-------TT-----------ATTTA-------------------CTGTGAA-CTG-TTTTA-TT---------GTTTGGCGC-TTGAGGAA--TGCATTCT-----------G---AC--CATAG------------------------GGATAGGT------C-AGTT--TGATG---TTAACCGA-G--------CCA-AAGTCAGGC----------TT--AGGCCTGGTATCC-T-------------ATTAATTA-TTTACC---------AAAAGAATTCAGAA---TTATTATTGTAACATAAG--CGTAAA-----------------AAACTTAT--AAAACAACTTTTAACAACGGATCTCTTGGTTCTCGCATCGATGAAGAACGTAGCAAAGTGCGATAACTAGTGTGAATTGCATATTCAGTGAATCATCGAGTCTTTGAACGCATCTTGCGCTCAATGGTATTCCATT-GAGCACGCCTGTTTCAGTATC-AAAAAC-ACCCCAC-ATT-CACAA-----CTTGTTT----------GTTGA--ATGG---AATTGAG---------AGTTTCGGCG---------------------TTAAGCT--GA-----TCTCTTTAAAAATAT-TA-----GGC-----CTGAA------------------------------CTTTTGTTCTTTCTGCCTGAA---C-ATTT-----TTTTAA--TATAAA-----------GGA--ATGCTCTA------------------GTAAAAAGAC--------TTCTTCT------G---G-----GGCCTCC-----------------C--AAA-T----------AAA-----ACTTTCT-----------TAAACT-----------TGATCTGAAATCAGGTGGGATTACCCGATTTCCCTAGTAACGGCGAGTGAAGAGGAAAGAGCTCAAAGTTGGAACCTGTTTGGCCTAGCTAAACCGGATTGTAAACTGTAGAGGTGTTTTCCTGGCACGCTTGGCAAATAAGTCCTTTGGAACAGGGCATCATAGAGGGTGAGAATCCCGTCTTTGGCCAAAGCAGT--GTCTTTTGTGATACACCTTCAAAGAGTCAGGTTGTTTGGGAATGCAGCCTAAATTGGGTGGTAAATCTCACCTAAAGCTAAATATCTGCGAGAGACCGATAGCGAACAAGTACCGTGAGGGAAAGATGAAAAGAACTTTGAAAAGAGAGTTAAACAGTACGTGAAATTGTTAAAATGGAACGGTTTGAAGCCAGACTGGCTTGGTTGTAATCAATCTAGGATTCGTCCTGGATGCACTTGCAGCCTA-T-GCCTGCCAACGACAGTTTTTCCTGGGGGAAAAAACT-GGAGGAAATGTGGCCC--TTC------G--GGGTGTTATAGTCCTTTTGAAAATACCCTGGGAGAGACTGAGGAACGCAGTGAATGCC-TTT---A--GGCAAGATTGCTGGGCGCTTTTGTTGATACATGCTAGAATTTCTGCTTC-GGGTGGTGCTAGTG---TGTAAAGGTAGAACTCGCTTGGTA-TATTTTTTA------TTCACTTAGGTTGTTGGCTTAATGACTTTAAATCAC-------------------------------------------------------------------------------------------------------------------------------------------------------------------------------------------------------------------------------------------------------------------------------------------------------------------------------------------------------------------------------------------------------------------------------------------------------------------------------------------------------------------------------------------------------------------------------------------------------------------------------------------------------------------------------------------------------------------------------------------------------------------------------------------------------------------------------------------------------------------------------------------------------------------------------------------------------------------------------------------------------------------------------------------------------------------------------------------------------------------------------------------------------------------------------------------------------------------------------------------------------------------------------------------------------------------------------------------------------------------------------------------------------------------------------------------------------------------------
>MH594737_1_Mucor_orantomantidis_CNUFC_MID1_1_
--------ATTAACCCACC--------------------------------------------------------------------------------------------------------------------------------------------------------------------------------------------------------------------------------------------TTTTA-------------------CTGTGAA-ACGTTTTTTTTT---------TACTCAGGC-TTGAGGAA--TGCTTTT----------------GTCTCATAGA-----------------------GGATGGAG------A-CAAG--GGATG---TTAACCGA-A--------CTG-AGGTCAGGC----------TT--AGGCCTGGCGTCC-TCTAAA--------AATTATTA-TATACC-----------TTGAATTCAGAATT-AAAAAATCGTAACATAGGC-CTTAAT-----------------AAGCTTAT--AAAACAAATTTTAACAACGGATCTCTTGGTTCTCGCATCGATGAAAAACGTAGCAAAGTGCGATAACTAGTGTGAATTGCATATTCAGTGAATCATCGAGTCTTTGAACGCAACTTGCACTTGCTGGTATTCCAGC-AAGTATGCCTGTTTCAGTATC-AAAAAC-AACCCACCATC-AAAAT-----TTTTTAT----------TTTGA--AGGG---TACTTGG-------------ACGAGT---------------CTTCTTTTACCGTAAAG-----TCGTTTGAAATAAAT-TA-----GGC-----CTGAT---------------------------------CTCTTAAGTCTTGCCGAATA-CTTTTT-----TTTTAA--TATAAA-----------GGA-AAAGTTTCA--------------------GTTAATAC-----------TTTTTATTAGG---------GGCCTCC-----------------C--AAA-T----------AAA-----TCCCTTT-----------AAATCT-----------TGATCTGAAATCAGGTAGGATTACCCGATTTCCCTAGTAACGGCGAGTGAAGAGGAAAGAGCTCAAAGTTGGAACCTGTTTGGCCTAGCTAAACCGGATTGTAAACTGTAGAGGTGTTTTCCTGGCACGCTTGGCAAATAAGTCCTTTGGAACAGGGCATCATAGAGGGTGAGAATCCCGTCTTTGGCCAAAGCAGT--GTCTTTTGTGATACACCTTCAAAGAGTCAGGTTGTTTGGGAATGCAGCCTAAATTGGGTGGTAAATCTCACCTAAAGCTAAATATCTGCGAGAGACCGATAGCGAACAAGTACCGTGAGGGAAAGATGAAAAGAACTTTGAAAAGAGAGTTAAACAGTACGTGAAATTGTTAAAATGGAACGGTTTGAAGCCAGACTGGCTTGGTTGTAATCAATCTAGGATTCGTCCTGGATGCACTTGCAGCCTA-T-GCCTGCCAACGACAGTTTTTCCTGGGGGAAAAAACT-GGAGGAAATGTGGCCC--TTC------G--GGGTGTTATAGTCCTTTTGAAAATACCCTGGGAGAGACTGAGGAACGCAGTGAATGCC-TTT---A--GGCAAGATTGCTGGGCGCTTTTGTTGATACATGCTAGAATTTCTGCTTC-GGGTGGTGCTAGTG---TGTAAAGGTAGAACTCGCTTGGTA-TATTTTTTA------TTCACTTAGGTTGTTGGCTTAATGACTTTAAATCAC-------------------------------------------------------------------------------------------------------------------------------------------------------------------------------------------------------------------------------------------------------------------------------------------------------------------------------------------------------------------------------------------------------------------------------------------------------------------------------------------------------------------------------------------------------------------------------------------------------------------------------------------------------------------------------------------------------------------------------------------------------------------------------------------------------------------------------------------------------------------------------------------------------------------------------------------------------------------------------------------------------------------------------------------------------------------------------------------------------------------------------------------------------------------------------------------------------------------------------------------------------------------------------------------------------------------------------------------------------------------------------------------------------------------------------------------------------------------------
>MH594738_1_Mucor_orantomantidis_CNUFC_MID1_2_
--------ATTAACCCACC--------------------------------------------------------------------------------------------------------------------------------------------------------------------------------------------------------------------------------------------TTTTA-------------------CTGTGAA-ACGTTTTTTTTT---------TACTCAGGC-TTGAGGAA--TGCTTTT----------------GTCTCATAGA-----------------------GGATGGAG------A-CAAG--GGATG---TTAACCGA-A--------CTG-AGGTCAGGC----------TT--AGGCCTGGCGTCC-TCTAAA--------AATTATTA-TATACC-----------TTGAATTCAGAATT-AAAAAATCGTAACATAGGC-CTTAAT-----------------AAGCTTAT--AAAACAAATTTTAACAACGGATCTCTTGGTTCTCGCATCGATGAAAAACGTAGCAAAGTGCGATAACTAGTGTGAATTGCATATTCAGTGAATCATCGAGTCTTTGAACGCAACTTGCACTTGCTGGTATTCCAGC-AAGTATGCCTGTTTCAGTATC-AAAAAC-AACCCACCATC-AAAAT-----TTTTTAT----------TTTGA--AGGG---TACTTGG-------------ACGAGT---------------CTTCTTTTACCGTAAAG-----TCGTTTGAAATAAAT-TA-----GGC-----CTGAT---------------------------------CTCTTAAGTCTTGCCGAATA-CTTTTT-----TTTTAA--TATAAA-----------GGA-AAAGTTTCA--------------------GTTAATAC-----------TTTTTATTAGG---------GGCCTCC-----------------C--AAA-T----------AAA-----TCCCTTT-----------AAATCT-----------TGATCTGAAATCAGGTAGGATTACCC------------------------------------------------------------------------------------------------------------------------------------------------------------------------------------------------------------------------------------------------------------------------------------------------------------------------------------------------------------------------------------------------------------------------------------------------------------------------------------------------------------------------------------------------------------------------------------------------------------------------------------------------------------------------------------------------------------------------------------------------------------------------------------------------------------------------------------------------------------------------------------------------------------------------------------------------------------------------------------------------------------------------------------------------------------------------------------------------------------------------------------------------------------------------------------------------------------------------------------------------------------------------------------------------------------------------------------------------------------------------------------------------------------------------------------------------------------------------------------------------------------------------------------------------------------------------------------------------------------------------------------------------------------------------------------------------------------------------------------------------------------------------------------------------------------------------------------------------------------------------------------------------------------------------------------------------------------------------------------------------------------------------------------------------------------------------------------------------------------------------------------------------------------------------------------------------------
>OL678208_1_Mucor_orientalis_CGMCC_3_16148__
------------TTATAT--------------------------------------------------------------------------------------------------------------------------------------------------------------------------------------------------------------------------------TT-----------CTTTA-------------------CTGTGAA-TCGTTTTTGATT---------ATCTGACGT-TTGAGGAA--TGCTCGCT---------------ATGCTATAG------------------------GGATAGGT------T-TGGGCGAGCTG---CTAACCGA-G--------TCA-GGATCAGGC----------TG--AGGCCTGGTATCC-C-------------GCTAATTTATATACC----------AAAGAATTCAGAAT--TAAATACCGTAACATAGA--CCTAAA-----------------AAATCTAT--AAAACAAATTTTAACAACGGATCTCTTGGTTCTCGCATCGATGAAGAACGTAGCAAAGTGCGATAACTAATGTGAATTGCATATTCAGTGAATCATCGAGTCTTTGAACGCAACTTGCACTTGCTGGTATTCCAGC-AAGTACGCCTGTTTCAGTATC-AAAAAC-ACCCCACTACC-TTCAC-----TTGTGTT------------TGG--TAGG---ATATGAG-------GCAGTCCCGGTC------------------GTGATTGACTTGGA-----GCGCCTTAAAAGATAATG-----GGC-----CTGAT--------------------------------TTAGCTAAATCTGCCGGTT---ACTTTT-----TTTTAA--TATAAA-----------GGA--AAGTGCCT-----------------ACCGATAAAGC----------------------TGCGAAA--GGCCTCC-----------------C--AAA-T----------AAA-------GTCTT-----------TAA----------------------------------------GATTTCCCTAGTAACGGCGAGTGAAGAGGAAAGAGCTCAAAGTTGGAACCTGTTTGGCTTAGCTAAACCGGATTGTAAACTGTAGAGGTGTTTTCCTGACACGCTTGGTAAATAAGTCCTTTGGAACAGGGCATCATAGAGGGTGAGAATCCCGTCTTTGGCCAAAGCAGT--GTCTTTTGTGATACACTTTCAAAGAGTCAGGTTGTTTGGGAATGCAGCCTAAATTGGGTGGTAAATCTCACCTAAAGCTAAATATCTGCGAGAGACCGATAGCGAACAAGTACCGTGAGGGAAAGATGAAAAGAACTTTGAAAAGAGAGTTAAACAGTACGTGAAATTGTTAAAATGGAACGGTTTGAAGCCAGACTGGCTTGGTTGTAATCAATCTAGGATTCGTCCTGGATGCACTTGCAGCCTA-T-GCCTGCCAACGACAGTTTTTTTTGAGGGAAAAAACT-AGAGGAAATGTGGCCC--TTC------G--GGGTGTTATAGTCCTTTAGAAAATACCTTGAAAGAGACTGAGGAACGCAGTGAATGCC-TTC---A--GGCAAGATTGCTGGGCGCTTTTGTTGATACATGTTAGAATTTCTGCTTC-GGGTGGTGCTAGTG---TGTAAAGGTAAAACTCGTCTAGTA-TATTTTTTA------TTCACTTAGGTTGTTGGCTTAATGACTTTAAATCAC----------------------------------------------------------------------------------------------------------------------------------------------------------------------------------------------------------------------------------------------------------------------------------------------------------------------------------------------------------------------------------------------------------------------------------------------------------------------------------------------------------------------TTTGCG-TGATT------GTTTCTTGACCAAGGATCTCGTCATGAACATTGTT--ATGTGGGTACCCTCTTGGGATGGCTATATTCCCCCTCCTGCTATTCTGAAGCCAAAGCCCATG-TGGACTGGTAAACAAAT-----TGTTGCCATGGTTATTCCCAAGGGTATCAATTGTCAAACATTCCATTCTACACATCCTGATGGTGAGACTACATTGATTTCTCCTGGTGA-------TACTCGTGTCATTATTGAGAATGGTGAATTGATTTGTGGTATTGTTTGTAAAAAGACTGTTGGTACTGCTGGCGGTGGTCTTATTCACACAATCATGAATGAATTGGGTCCTGAGGCTGCAAAGAACTTTTTGGGTGGTACTCAACAAGTGGTTAACTAC-----TGGCTGTTGCAGAACGGTTTTAGTATTGGTATTGGTGATACCATTGCCGATAAGGTTTCCATGACTACCATTACCAACATTATTTCTCAAGCCAAGCAACGT-----------------------------GTGCAAGAAGTTATTATCACTGCTCAACAAGACAAGTTGGAAGTT---CAACCTGGTATGACATTGCGTGAATCTTTTGAAGCCAAGGTCAACCAAACATTGAACAAGGCTCGTGAT---GATGCTGGTAAGATGG----CTCAAAACAGTTTGAAGGAAGACAACAACGTCAAGCAAATGGTAATTTCCGGTTCCAAGGGTTCTTTCATTAACATTTCTCAAATGTCTGCTTGTGTCGGTCAACAAAACGTGGAGGGTAAGCGTATTCCTTATGGTTTCAAGTTCCGTACTTTGCCTCACTTTTCAAAGGATGATCACAGTCCTGAAAGTCGTGGTTTCGTCGAAAACTC--------ATATTTGAGAGGTTTGACTCCT
>PP844901_1_Mucor_paraorantomantidis__CNUFC_CY205_
--------ATCATTAATTA-------------------------------AATTAAGGC--------------------------------------------------------------------------------------------------------------------------------------------------------------------------ATATTCATGTCTTTAATTAACCCACCTTTTA-------------------CTGTGAA-ATG-TTTGAAAT---------GATTCAGGT-TTGAGGGA--TGCTCTTG-----------G---CT--CATAGA-----------------------GGGTAGAG------A-CAAG--AGATG---CTAACCAA-A--------CTG-AAGTCAGGC----------TT--AGGCCTGGTATCC-TCTAC---------ATTTATTA-TATACC-----------TTGAATTCAGAAT--TAAAAATCGTAACATGAGC-CTTAAT-----------------AAGCTTAT--AAAACAAATTTTAACAACGGATCTCTTGGTTCTCGCATCGATGAAGAACGTAGCAAAGTGCGATAACTAGTGTGAATTGCATATTCAGTGAATCATCGAGTCTTTGAACGCAACTTGCACTTGCTGGTATTCCAGC-AAGTATGCCTGTTTCAGTATC-AAAAAC-AACCCACCAT--CAAAA-----TTTTATT----------TTTTG--ATGG-GTTATTGGG-------AGAGTCTAGGCA--------GCCTTAAAAAAACTGTTTCTAGAG-----TCACCTGAAATTAAT-TA-----GGC-----CTGAT---------------------------------TTTGTAGTCTTGCCGGATA--CTTTTT-----TTTTAA--TATAAA-----------GAA-AAAGTGCTA--------------------GCTAATAC-----------TCTTTTACGG----------GGCCTCC-----------------C--AAA-T----------AAA-----ACATTCA-----------AAACCT-----------TGATCTGAAATCAGGTAGGATTACCCGATTTCCCTAGTAACGGCGAGTGAAGAGGAAAGAGCTCAAAGTTGGAACCTGTTTGGCTTAGCTAAACCGGATTGTAAACTGTAGAGGTGTTTTCCTGACACGCTTGGTAAATAAGTCCTTTGGAACAGGGCATCATAGAGGGTGAGAATCCCGTCTTTGGCCAAAGCAGT--GTCTTTTGTGATACACTTTCAAAGAGTCAGGTTGTTTGGGAATGCAGCCTAAATTGGGTGGTAAATCTCACCTAAAGCTAAATATCTGCGAGAGACCGATAGCGAACAAGTACCGTGAGGGAAAGATGAAAAGAACTTTGAAAAGAGAGTTAAACAGTACGTGAAATTGTTAAAATGGAACGGTTTGAAGCCAGACTGGCTTGGTTGTAATCAATCTAGGATTCGTCCTGGATGCACTTGCAGCCTA-T-GCCTGCCAACGACAGTTTTTTTTGAGGGAAAAAACT-AGAGGAAATGTGGCCC--TTC------G--GGGTGTTATAGTCCTTTAGAAAATACCTTGAAAGAGACTGAGGAACGCAGTGAATGCC-TTC---A--GGCAAGATTGCTGGGCGCTTTTGTTGATACATGTTAGAATTTCTGCTTC-GGGTGGTGCTAGTG---TGTAAAGGTAAAACTCGTCTAGTA-TATTTTTTA------TTCACTTAGGTTGTTGGCTTAATGACTTTAAATCAC----------------------------------------------------------------------------------------------------------------------------------------------------------------------------------------------------------------------------------------------------------------------------------------------------------------------------------------------------------------------------------------------------------------------------------------------------------------------------------------------------------------------TTTGCG-TGATT------GTTTCTTGACCAAGGATCTCGTCATGAACATTGTT--ATGTGGGTACCCTCTTGGGATGGCTATATTCCCCCTCCTGCTATTCTGAAGCCAAAGCCCATG-TGGACTGGTAAACAAAT-----TGTTGCCATGGTTATTCCCAAGGGTATCAATTGTCAAACATTCCATTCTACACATCCTGATGGTGAGACTACATTGATTTCTCCTGGTGA-------TACTCGTGTCATTATTGAGAATGGTGAATTGATTTGTGGTATTGTTTGTAAAAAGACTGTTGGTACTGCTGGCGGTGGTCTTATTCACACAATCATGAATGAATTGGGTCCTGAGGCTGCAAAGAACTTTTTGGGTGGTACTCAACAAGTGGTTAACTAC-----TGGCTGTTGCAGAACGGTTTTAGTATTGGTATTGGTGATACCATTGCCGATAAGGTTTCCATGACTACCATTACCAACATTATTTCTCAAGCCAAGCAACGT-----------------------------GTGCAAGAAGTTATTATCACTGCTCAACAAGACAAGTTGGAAGTT---CAACCTGGTATGACATTGCGTGAATCTTTTGAAGCCAAGGTCAACCAAACATTGAACAAGGCTCGTGAT---GATGCTGGTAAGATGG----CTCAAAACAGTTTGAAGGAAGACAACAACGTCAAGCAAATGGTAATTTCCGGTTCCAAGGGTTCTTTCATTAACATTTCTCAAATGTCTGCTTGTGTCGGTCAACAAAACGTGGAGGGTAAGCGTATTCCTTATGGTTTCAAGTTCCGTACTTTGCCTCACTTTTCAAAGGATGATCACAGTCCTGAAAGTCGTGGTTTCGTCGAAAACTC--------ATATTTGAGAGGTTTGACTCCT
>PP844902_1_Mucor_paraorantomantidis__CNUFC_CY206_
--------ATCATTAATTA----------------A--------------ATTAAGGC---------------------------------------------------------------------------------------------------------------------------------------------------------------------------ATATTCATGTCTTTAATTAACCCACCTTTTA-------------------CTGTGAA-ATG-TTTGAAAT---------GATTCAGGT-TTGAGGGA--TGCTCTTG-----------G---CT--CATAGA-----------------------GGGTAGAG------A-CAAG--AGATG---CTAACCAA-A--------CTG-AAGTCAGGC----------TT--AGGCCTGGTATCC-TCTAC---------ATTTATTA-TATACC-----------TTGAATTCAGAAT--TAAAAATCGTAACATGAGC-CTTAAT-----------------AAGCTTAT--AAAACAAATTTTAACAACGGATCTCTTGGTTCTCGCATCGATGAAGAACGTAGCAAAGTGCGATAACTAGTGTGAATTGCATATTCAGTGAATCATCGAGTCTTTGAACGCAACTTGCACTTGCTGGTATTCCAGC-AAGTATGCCTGTTTCAGTATC-AAAAAC-AACCCACCAT--CAAAA-----TTTTATT----------TTTTG--ATGG-GTTATTGGG-------AGAGTCTAGGCA--------GCCTTAAAAAAACTGTTTCTAGAG-----TCACCTGAAATTAAT-TA-----GGC-----CTGAT---------------------------------TTTGTAGTCTTGCCGGATA--CTTTTT-----TTTTAA--TATAAA-----------GAA-AAAGTGCTA--------------------GCTAATAC---------TCTTTTAC---GG---------GGCCTCC-----------------C--AAA-T----------AAA-----ACATTCA-----------AAACCT-----------TGATCTGAAATCAGGTAGGATTACCCGATTTCCCTAGTAACGGCGAGTGAAGAGGAAAGAGCTCAAAGTTGGAACCTGTTTGGCTTAGCTAAACCGGATTGTAAACTGTAGAAGTGTTTTCCAGACACGCCTGGTAAAAAAGTCCTTTGGAACAGGGCATCATAGAGGGTGAGAATCCCGTCTTTGGCCAGAGCTGTT-GTCTTTTGTGATACATTTTCAAAGAGTCAGGTTGTTTGGGAATGCAGCCTAAATTGGGTGGTAAATCTCACCTAAAGCTAAATATTTGCGAGAGACCGATAGCGAACAAGTACCGTGAGGGAAAGATGAAAAGAACTTTGAAAAGAGAGTTAAACAGTATGTGAAATTGTTAAAAGGGAACCGTTTGGAGCCAGACTGGCTTGATCGTAATCAATCTAAGCTTCGGCTTGGATGCACTTGCGGTCTT-T-GCCTGCCAACGACAATTTTTTTTGGAGGAAAAAACT-AGGAGAAATGTGGCCC--CTC------G--GGGTGTTATAGTCTTTTAGAAAATACTCTGAATTGGATTGAGGAACGCAGTGAATGCC-TTT---A--GGCAAGATTGCTGGGCGCTTTCGCTGATAGGTGTTAGAATTTCTGCCTT-GGGTGGTGCTAATA---GTTAAAGGAGAAACTCGCTTAGTA-TATTTTTTA------TTCGCTTAGGTTGTTGGCTTAATGACTCT-AATGAC--------------------------------------------------------------------------------------------------------------------------------------------------------------------------------------------------------------------------------------------------------------------------------------------------------------------------------------------------------------------------------------------------------------------------TGTCTCCTCAATCAAATAAGCCTGTT------ATGGGTATTGTCCA-------AGATACGCTTTGTGG---------TATCCGTAAGTTTACTTTAAG-AGATT------GTTTCTTGACCAAGGATTTGGTGATGAACATCGTC--ATGTGGGTCCCTTCTTGGGATGGCTATATTCCCCCTCCTGCTATTCTCAAGCCTAAGCCTATG-TGGACCGGTAAACAAAT-----CGTATCTATGGTTATTCCCAAGGGTATCAATTGTCAAACCTATCATTCTACTCATCCTGATGGCGAGTCTACCTTAATTTCTCCTGGTGA-------TACTCGTGTCATTATCGAGAATGGTGAATTGGTCTGTGGTATCGTTTGTAAAAAGACGGTTGGTACTGCCGGTGGTGGTCTTATTCACACAATCATGAATGAATTGGGTCCTGAAGCTGCAAAGAATTTCTTGGGTGGTACTCAACAAGTCATTAATTAT-----TGGTTACTTCAAAACGGTTTCAGTATTGGTATTGGTGATACTATTGCTGATAAGGTCTCTATGGCTACCATTACCAACATTATTTCTCAAGCCAAGCAACGT-----------------------------GTACAAGAAGTTATTATTACTGCTCAACAAGATAAACTTGAGGTT---CAACCTGGTATGACTTTGCGTGAATCTTTTGAAGCCAAGGTCAATCAAACTTTGAATAAGGCTCGTGAT---GATGCCGGTAAAATGG----CTCAAAACAGTTTGAAGGAAGATAACAATGTTAAACAGATGGTAATTTCCGGTTCAAAGGGTTCCTTCATTAATATTTCTCAAATGTCTGCTTGTGTTGGTCAGCAAAATGTTGAAGGTAAACGTATTCCTTATGGTTTCAAGTTCCGTACTCTCCCTCATTTCTCCAAGGATGATCATAGTCCTGAATCTCGAGGTTTCGTCGAAAACTC--------TTATTTGAGAGGTTTAACTCCT
>JN206028_1_Mucor_piriformis_CBS_169_25_18S__
--------ATCATTAAATAAATTTTAATATGGTGGAAGGAAAAAAAAGGCTTCGGTCTTTTT------------------------------------------------------------------------------------------------------------------------------------------------------------------CTTCTTTTTTCACTCATATC--------ATTTTTTA-------------------CCGTGAA-CTG-TATTA-TT---------ACGCGGCGC-TTGAGGAA--TGCTTCTC----------TG---GT--CATAAT-----------------------GGACAGGC------CAGAAA--AGATG---TTAACCGA-G--------TCG-TGATCAAGC----------TT--AGGCTTGGTGTCCTTAAAA---------ATT-ATTA-TTATCC---------AAAAGAATTCATTTT--AAAATATTTTAATATGG---CTTAAA-----------------AAACCATT--AAAACAACTTTTAACAACGGATCTCTTGGTTCTCGCATCGATGAAGAACGTAGCAAAGTGCGATAACTAGTGTGAATTGCATATTCAGTGAATCATCGAGTCTTTGAACGCATCTTGCGGTCGTTGGTATTCCAAC-GACCACGCCTGTTTCAGTATC-AAAAAC-ACCCCAC-ATCTTAAAAATCTTTTTTTTT------------TAACGATGG---TCTTGGG-------AGATTAACCGCC----------------CCTTCATACGGGCAGT-----TCTCCTTAATAATAT-TT-----GGC-----TAAGA-----------------------------TTGTTCTTTCTGTCTGCCTAGAAA-CTTTTT-----TTTTAATTTTTAAA-----------AGA--TTGGTTTT-CTTTAGCAATTTATACAGTGAAGAAAT---------------------G---TGTGGAGGCCACT-----------------C--AAA-T----------AAT---------TTT-----------CAAATTT----------TGATCTGAAATCAGGCGGGATTACCCGATTTCCCTAGTAACGGCGAGTGAAGAGGAAAGAGCTCAAAGTTGGAACCTGTTTGGCTTAGCTAAACCGGATTGTAAACTGTAGAAGTGTTTTCCAGACACGCCTGGTAAAAAAGTCCTTTGGAACAGGGCATCATAGAGGGTGAGAATCCCGTCTTTGGCCAGAGCTGTT-GTCTTTTGTGATACATTTTCAAAGAGTCAGGTTGTTTGGGAATGCAGCCTAAATTGGGTGGTAAATCTCACCTAAAGCTAAATATTTGCGAGAGACCGATAGCGAACAAGTACCGTGAGGGAAAGATGAAAAGAACTTTGAAAAGAGAGTTAAACAGTATGTGAAATTGTTAAAAGGGAACCGTTTGGAGCCAGACTGGCTTGATCGTAATCAATCTAAGCTTCGGCTTGGATGCACTTGCGGTCTT-T-GCCTGCCAACGACAATTTTTTTTGGAGGAAAAAACT-AGGAGAAATGTGGCCC--CTC------G--GGGTGTTATAGTCTCTTAGAAAATACTCTGAATTGGATTGAGGAACGCAGTGAATGCC-TTT---A--GGCAAGATTGCTGGGCGCTTTCGCTGATAGGTGTTAGAATTTCTGCCTC-GGGTGGTGCTAATA---GTTAAAGGAGAAACTCGTTTAGTA-TATTTTTTA------TTCGCTTAGGTTGTTGGCTTAATGACTCT-AATGAC-------------------------------------------------------------------------------------------------------------------------------------------------------------------------------------------------------------------------------------------------------------------------------------------------------------------------------------------------------------------------------------------------------------------------------------------------------------------------------------------------------------------------------------------------------------------------------------------------------------------------------------------------------------------------------------------------------------------------------------------------------------------------------------------------------------------------------------------------------------------------------------------------------------------------------------------------------------------------------------------------------------------------------------------------------------------------------------------------------------------------------------------------------------------------------------------------------------------------------------------------------------------------------------------------------------------------------------------------------------------------------------------------------------------------------------------------------------------------
>JN206034_1_Mucor_piriformis_CBS_527_68_18S__
--------ATCATTAAATAAAAT---------------------------TTTAATATGGTG-------------------------------------------------------------------------------------------------------------------------------------------------------------------GATCTTTTTC-------CACTCATATCATTTTTTA-------------------CCGTGAA-CTG-TATTA-TT---------ACGCGGCGC-TTGAGGAA--TGCTTCTC----------TG---GT--CATAAT-----------------------GGACAGGC------CAGAAA--AGATG---TTAACCGA-G--------TCG-TGATCAAGC---------TTT--AGGCTTGGTGTCCTTAAA----------AATTATTA-TTATCC---------AAAAGAATTCATTTT--AAAATATTTTAATATGG---CTTAAA-----------------AAACCATT--AAAACAACTTTTAACAACGGATCTCTTGGTTCTCGCATCGATGAAGAACGTAGCAAAGTGCGATAACTAGTGTGAATTGCATATTCAGTGAATCATCGAGTCTTTGAACGCATCTTGCGGTCGTTGGTATTCCAAC-GACCACGCCTGTTTCAGTATC-AAAAAC-ACCCCAC-ATCTTTTAAATTTTTTTTTTT------------AAACGATGG---TCTTGGG-----AGATTTTAACCGCC----------------CCTTCATACGGGCAGT-----TCTCCTTAATAATAT-TT-----GGC-----TAAGA------------------------------TTGTTCTTCTGTCTGCCGAGAAA-CTTTTT-----TTTTAATTTTTAAA-----------AGA-TTGGTTTTCTTCAAGCAACTTTATACAGTTAAGAAAT---------------------GTGGA-----GGCCACT-----------------C--AAA-T----------AAT---------TCT-----------CAAATTT----------TGATCTGAAATCAGGCGGGATTACCCGATTTCCCTAGTAACGGCGAGTGAAGAGGAAAGAGCTCAAAGTTGGAACCTGTTTGGCTTAGCTAAACCGGATTGTAAACTGTAGAAGTGTTTTCCAGACACGCCTGGTAAAAAAGTCCTTTGGAACAGGGCATCATAGAGGGTGAGAATCCCGTCTTTGGCCAGAGCTGTT-GTCTTTTGCGATACATTTTCAAAGAGTCAGGTTGTTTGGGAATGCAGCCTAAATTGGGTGGTAAATCTCACCTAAAGCTAAATATTTGCGAGAGACCGATAGCGAACAAGTACCGTGAGGGAAAGATGAAAAGAACTTTGAAAAGAGAGTTAAACAGTATGTGAAATTGTTAAAAGGGAACCGTTTGGAGCCAGACTGGCTTGACTGTAATCAATCTAAGCTTCGGCTTGGATGCACTTGCGGTCTT-T-GCCTGCCAACGACAATTTTTTTTGGGGGAAAAAACT-AGATGGAATGTAGCCC--TTC------G--GGGTGTTATAGACTTTTAGAAAATACCCTGAATTGGATTGAGGTACGCAGTGAATGCC-TTC---ATTGGCAAGATTGCTAGGCGCTTTTGACTTTGTGTATTAGAATTTCTGCTTC-GGGTGGTGCTAGTATTCTTTAAAGGAGAAACTCGCTTGGTA-TATTTTTTA------TTCGCTTAGGTTGTTGGCTTAATGACTCTAAATGAC--------------------------------------------------------------------------------------------------------------------------------------------------------------------------------------------------------------------------------------------------------------------------------------------------------------------------------------------------------------------------------------------------------------------------TCTCTCCTCAATCTAACAAACCTGTT------ATGGGTATTGTACA-------AGATACGCTTTGTGG---------TATTCGTAAGTTTACTTTAAG-AGATT------GTTTCTTGACAAAGGATTTGGTTATGAATATTGTT--ATGTGGGTTCCTTCTTGGGACGGTTATATTCCTCCTCCTGCTATTCTCAAGCCTAAGCCAATG-TGGACTGGTAAACAAAT-----CGTATCTATGGTTATTCCTAAGGGTATCAATTGTCAAACATATCATTCTACTCATCCTGATGGTGAATCTTCATTAATCTCTCCTGGTGA-------TACCCGTGTCATTATTGAGAATGGTGAATTGGTCTGTGGTATTGTTTGTAAAAAGACTGTTGGTACCGCTGGTGGTGGTCTTATTCATACTATTATGAATGAATTGGGTCCTGAAGCTGCAAAGAATTTCTTGGGTGGTACCCAACAGGTTATTAATTAT-----TGGTTACTTCAAAACGGTTTTAGTATCGGTATTGGTGATACCATTGCTGATAAAGTATCTATGGCTACAATTACAAATATTATTTCTCAAGCTAAACAACGT-----------------------------GTACAAGAAGTTATTATTACTGCTCAACAAGATAAACTTGAAGTT---CAACCTGGTATGACATTGCGTGAATCTTTTGAAGCCAAGGTCAATCAAACTTTGAATARGGCTCGTGAT---GATGCTGGTAAAATGG----CTCAAAACAGTTTAAAAGAAGATAACAATGTTAAACAAATGGTAATTTCTGGTTCAAAGGGTTCTTTTATTAATATTTCTCAAATGTCTGCTTGTGTCGGTCAACAAAATGTTGAAGGTAAACGTATTCCTTATGGCTTCAAGTTCCGTACACTTCCTCATTTCTCAAAGGATGATCATAGTCCTGAATCTCGTGGTTTCGTCGAAAATTC--------TTATT-----------------
>JN206078_1_Mucor_plasmaticus_CBS_275_49_
--------ATCATTAAATAATACGAGTGGTAAAGAA--------------TTAAAACTGTCCGTGGTTATGCGTATCGTTCAGTCGGTCGTTATATAAGCGTGATTGGGATTTGTCCGTAGTAGTACATCGGAGGGCGTCTGTGTAGTGCAGATTCCGTTATCTTATGTATAAACGGCGTATATCGCAGGGTATGAGTTTAGTCACATACTGTTTGTTGTATACAAGCATTTTTC----TCTTT-----------TTTTATCTTCTCTATAAAAAACATTTGTGAA-CTG-TATTA-TT---------ATTCGGCGC-TTGAGGAA--TGCTCTCT-----------G---GT--CATAAT-----------------------GGACAGGC------CAGTGT--AGATG---TTAACCGA-G--------TCG-AAATCAAGC----------TG--AGGCTTGGTGTCC-T-------------TTTTATTATTTTATC--------CAAAAGAATTCATTTTA-AAAATATTTTAATATGG---CTTAAA-----------------AAACCATT--AAAACAACTTTTAACAACGGATCTCTTGGTTCTCGCATCGATGAAGAACGTAGCAAAGTGCGATAACTAGTGTGAATTGCATATTCAGTGAATCATCGAGTCTTTGAACGCATCTTGCGGTCATTGGTATTCCAAT-GACCACGCCTGTTTCAGTATC-AAAAAC-ACCCCAC-ATT-CAACA-----ATTTATT----------GCTGA--ATGG---TTTTGGG-------AGCATTTTAACT---------------------CTTGAGTTAAA-----TCTCCTTAATAATAT-TT-----GGCCATGGCTGGA---------------------------TTTATTG-------TCTGCCTGAACTAT-TTTT-----TTTTAA-TTTTAAA-----------AGA--ATATTTTT------------------CTAGCAATTCGTGCAGTAAGTCTCG------G---TATCTGGGCCTAC-----------------T--AAA-TAGTTAT----AAT-------TTTTT-----------TAATTT-----------TGATCTGAAATCAGGCGGGATTACCC------------------------------------------------------------------------------------------------------------------------------------------------------------------------------------------------------------------------------------------------------------------------------------------------------------------------------------------------------------------------------------------------------------------------------------------------------------------------------------------------------------------------------------------------------------------------------------------------------------------------------------------------------------------------------------------------------------------------------------------------------------------------------------------------------------------------------------------------------------------------------------------------------------------------------------------------------------------------------------------------------------------------------------------------------------------------------------------------------------------------------------------------------------------------------------------------------------------------------------------------------------------------------------------------------------------------------------------------------------------------------------------------------------------------------------------------------------------------------------------------------------------------------------------------------------------------------------------------------------------------------------------------------------------------------------------------------------------------------------------------------------------------------------------------------------------------------------------------------------------------------------------------------------------------------------------------------------------------------------------------------------------------------------------------------------------------------------------------------------------------------------------------------------------------------------------------------
>JN206081_1_Mucor_plasmaticus_CBS_402_73_
--------ATCATTAAATAATACGAGTGGTAAAGAA--------------TTAAAACTGTCCGTGGTTATGCGTATCGTTCAGTCGGTCGTTATATAAGCGTGATTGGGATTTGTCCGTAGGAGTACATCGGAGGGCGTCTGTGTAGTGCAGATTCCGTTATCTTATGTATAAACGGCGTATATCGCAGGGTATGAGTTTAGTCACATACTGTTTGTTGTATACAAGCATTTTTC----TCTTT-----------TTTTATCTTCTCTATAAAACAT--TTGTGAA-CTG-TATTA-TT---------ATTCGGCGC-TTGAGGAA--TGCTCTCT-----------G---GT--CATAAT-----------------------GGACAGGC------CAGTGT--AGATG---TTAACCGA-G--------TCG-AAATCAAGC----------TG--AGGCTTGGTGTCC-T-------------TTTTATTATTTTATC--------CAAAAGAATTCATTTTA-AAAATATTTTAATATGG---CTTAAA-----------------AAACCATT--AAAACAACTTTTAACAACGGATCTCTTGGTTCTCGCATCGATGAAGAACGTAGCAAAGTGCGATAACTAGTGTGAATTGCATATTCGGTGAATCATCGAGTCTTTGAACGCATCTTGCGGTCATTGGTATTCCAAT-GACCACGCCTGTTTCAGTATC-AAAAAC-ACCCCAC-ATT-CAACA-----ATTTATT----------GCTGA--ATGG---TTTTGGG-------AGCATTTTAATT------------------CTTTTTGAATTAAA-----TCTCCTTAATAATAT-TT-----GGCCATGGCTGGA----------------------------------TTTATTGTCTGCCTGAA---CTATTT----TTTTTTAATTTTAAA-----------AGA--ATATTTTT------------------CAAGCAATTCGTACAGTAAGTCTCGGTATCTG---------GGCCTAC-----------------T--AAA-T----------AGTTATAATTTTTTT-----------TAATTT-----------TGATCTGAAATCA-------------------------------------------------------------------------------------------------------------------------------------------------------------------------------------------------------------------------------------------------------------------------------------------------------------------------------------------------------------------------------------------------------------------------------------------------------------------------------------------------------------------------------------------------------------------------------------------------------------------------------------------------------------------------------------------------------------------------------------------------------------------------------------------------------------------------------------------------------------------------------------------------------------------------------------------------------------------------------------------------------------------------------------------------------------------------------------------------------------------------------------------------------------------------------------------------------------------------------------------------------------------------------------------------------------------------------------------------------------------------------------------------------------------------------------------------------------------------------------------------------------------------------------------------------------------------------------------------------------------------------------------------------------------------------------------------------------------------------------------------------------------------------------------------------------------------------------------------------------------------------------------------------------------------------------------------------------------------------------------------------------------------------------------------------------------------------------------------------------------------------------------------------------------------------------------------------------------
>OL678212_1_Mucor_robustus_CGMCC_3_16151_
-------------------------------------------------------------------------------------------------------------------------------------------------------------------------------------------------------------------------------------ATATTC-------TA-----------TTTTA-------------------CTGTGAA-CTG-TATTA-TT---------ACGAGACGC-TTGAGGGA--TGCTTGCC----------CG---AC--TATAA------------------------GGATAGGT------TGGGTA--AGATG---TTAACCGA-G--------TCT-TGATCAAGC---------TTTTTAAGCTTGGTATCC-T-------------ATT-ATTA-TTTACC---------AAAAGAATTCAGTAT--AAAATATTGTAACATAGA--CCTAAA-----------------AAATCTAT-AAAAACAACTTTTAACAACGGATCTCTTGGTTCTCGCATCGATGAAGAACGTAGCAAAGTGCGATAACTAGTGTGAATTGCATATTCAGTGAATCATCGAGTCTTTGAACGCATCTTGCGCTCATTGGTATTCCAAT-GAGCACGCCTGTTTCAGTATC-AGAAAC-ACCCCAC-ATTCCAAAATCTTTTTTGTTT----------TTTGA--GTGG---AACTGAG-----TGGTTTTTACGGTCGAATTTATTATTTATTAATTATTCGACT--GT-----TCGCTCTAAAAATAT-TA-----GGC-----CTGGA-------------------------ATTTTAGTATTTTCTGCTTGCCTGAA---CTTTTT-----TTTTAA--CATAAA-----------GGA-AAAGCTCTT---GCCAAAACGTTAAGTCTAAAAAAGC-----------TTTG------G---------GGCCTCC-----------------CA-AAATT----------AAA----CTAGTTAT-----------TAAATT-----------TGATCTGAAATCAGGCGGGATTA---------------------------------------------------------------------------------------------------------------------------------------------------------------------------------------------------------------------------------------------------------------------------------------------------------------------------------------------------------------------------------------------------------------------------------------------------------------------------------------------------------------------------------------------------------------------------------------------------------------------------------------------------------------------------------------------------------------------------------------------------------------------------------------------------------------------------------------------------------------------------------------------------------------------------------------------------------------------------------------------------------------------------------------------------------------------------------------------------------------------------------------------------------------------------------------------------------------------------------------------------------------------------------------------------------------------------------------------------------------------------------------------------------------------------------------------------------------------------------------------------------------------------------------------------------------------------------------------------------------------------------------------------------------------------------------------------------------------------------------------------------------------------------------------------------------------------------------------------------------------------------------------------------------------------------------------------------------------------------------------------------------------------------------------------------------------------------------------------------------------------------------------------------------------------------------------------------
>OL678213_1_Mucor_robustus_XY08976_
-------------------------------------------------------------------------------------------------------------------------------------------------------------------------------------------------------------------------------------ATATTC-------TA-----------TTTTA-------------------CTGTGAA-CTG-TATTA-TT---------ACGAGACGC-TTGAGGGA--TGCTTGCC----------CG---AC--TATAA------------------------GGATAGGT------TGGGTA--AGATG---TTAACCGA-G--------TCT-TGATCAAGC---------TTTTTAAGCTTGGTATCC-T-------------ATT-ATTA-TTTACC---------AAAAGAATTCAGTAT--AAAATATTGTAACATAGA--CCTAAA-----------------AAATCTAT-AAAAACAACTTTTAACAACGGATCTCTTGGTTCTCGCATCGATGAAGAACGTAGCAAAGTGCGATAACTAGTGTGAATTGCATATTCAGTGAATCATCGAGTCTTTGAACGCATCTTGCGCTCATTGGTATTCCAAT-GAGCACGCCTGTTTCAGTATC-AGAAAC-ACCCCAC-ATTCCAAAATCTTTTTTGTTT----------TTTGA--GTGG---AACTGAG-----TGGTTTTTACGGTCGAATTTATTATTTATTAATTATTCGACT--GT-----TCGCTCTAAAAATAT-TA-----GGC-----CTGGA-------------------------ATTTTAGTATTTTCTGCTTGCCTGAA---CTTTTT-----TTTTAA--CATAAA-----------GGA-AAAGCTCTT---GCCAAAACGTTAAGTCTAAAAAAGC-----------TTTG------G---------GGCCTCC-----------------CA-AAATT----------AAA----CTAGTTAT-----------TAAATT-----------TGATCTGAAATCAGGCGGGATTA---------------------------------------------------------------------------------------------------------------------------------------------------------------------------------------------------------------------------------------------------------------------------------------------------------------------------------------------------------------------------------------------------------------------------------------------------------------------------------------------------------------------------------------------------------------------------------------------------------------------------------------------------------------------------------------------------------------------------------------------------------------------------------------------------------------------------------------------------------------------------------------------------------------------------------------------------------------------------------------------------------------------------------------------------------------------------------------------------------------------------------------------------------------------------------------------------------------------------------------------------------------------------------------------------------------------------------------------------------------------------------------------------------------------------------------------------------------------------------------------------------------------------------------------------------------------------------------------------------------------------------------------------------------------------------------------------------------------------------------------------------------------------------------------------------------------------------------------------------------------------------------------------------------------------------------------------------------------------------------------------------------------------------------------------------------------------------------------------------------------------------------------------------------------------------------------------------
>OL678214_1_Mucor_robustus_XY09024_
-------------------------------------------------------------------------------------------------------------------------------------------------------------------------------------------------------------------------------------ATATTC-------TA-----------TTTTA-------------------CTGTGAA-CTG-TATTA-TT---------ACGAGACGC-TTGAGGGA--TGCTTGCC----------CG---AC--TATAA------------------------GGATAGGT------TGGGTA--AGATG---TTAACCGA-G--------TCT-TGATCAAGC---------TTTTTAAGCTTGGTATCC-T-------------ATT-ATTA-TTTACC---------AAAAGAATTCAGTAT--AAAATATTGTAACATAGA--CCTAAA-----------------AAATCTAT-AAAAACAACTTTTAACAACGGATCTCTTGGTTCTCGCATCGATGAAGAACGTAGCAAAGTGCGATAACTAGTGTGAATTGCATATTCAGTGAATCATCGAGTCTTTGAACGCATCTTGCGCTCATTGGTATTCCAAT-GAGCACGCCTGTTTCAGTATC-AGAAAC-ACCCCAC-ATTCCAAAATCTTTTTTGTTT----------TTTGA--GTGG---AACTGAG-----TGGTTTTTACGGTCGAATTTATTATTTATTAATTATTCGACT--GT-----TCGCTCTAAAAATAT-TA-----GGC-----CTGGA-------------------------ATTTTAGTATTTTCTGCTTGCCTGAA---CTTTTT-----TTTTAA--CATAAA-----------GGA-AAAGCTCTT---GCCAAAACGTTAAGTCTAAAAAAGC-----------TTTG------G---------GGCCTCC-----------------CA-AAATT----------AAA----CTAGTTAT-----------TAAATT-----------TGATCTGAAATCAGGCGGGATTA-----------------------------------GAGCTCAAAGTTGGAACCTGTTTGGCTTAGCTAAACCGGATTGTAAACTGTAGAAGTGTTTTCCAGACACGCCTGGTAAAAAAGTCCTTTGGAACAGGGCATCATAGAGGGTGAGAATCCCGTCTTTGGCCAGAGCTGTT-GTCTTTTGTGATACATTTTCAAAGAGTCAGGTTGTTTGGGAATGCAGCCTAAATTGGGTGGTAAATCTCACCTAAAGCTAAATATTTGCGAGAGACCGATAGCGAACAAGTACCGTGAGGGAAAGATGAAAAGAACTTTGAAAAGAGAGTTAAACAGTATGTGAAATTGTTAAAAGGGAACCGTTTGGAGCCAGACTGGCTTGACTGTAATCAATCTAGGCTTCGGCCTGGATGCACTTGCGGTTTA-T-GCCTGCCAACGACAATTTTTTTTGAGGGAAAAAACT-ATTTGGAATGTGGCCCCCCTC------GGGGGGTGTTATAGCCTTTTAGAAAATACCTTGAATTGGATTGAGGAACGCAGTGAATGCC-TTT---A--GGCAAGATTGCTGGGCGCTTTCGCTAATAAATGCTAGAATTTCTGCTTC-GGGTGGTGCTAGTG---TTTAAAGGAGAAACTCGTCTGGTA-TATTTTTTA------TTCGCTT-------------------------------------------------------------------------------------------------------------------------------------------------------------------------------------------------------------------------------------------------------------------------------------------------------------------------------------------------------------------------------------------------------------------------------------------------------TATCTCCTCAATCAAATAAGCCTGTC------ATGGGTATTGTACA-------AGATACTCTTTGTGG---------TATTCGTAAGTTTACTTTAAGAAGATT------GCTTTTTAACAAAGGATTTGGTCATGAATATTGTT--ATGTGGGTACCTTCTTGGGATGGTTATATTCCTCCTCCTGCTATTCTTAAACCTAAACCTATG-TGGACTGGTAAACAAAT-----CGTTTCCATGGTCATTCCTAAAGGTATTAATTGTCATACATATCATTCTACTCATCCTGATGGTGAAAATACTTTAATTTCTCCTGGTGA-------TACCCGTGTCATTATTGAAAATGGTGAATTGATTTGTGGTATTGTTTGTAAGAAAACTGTTGGTACTGCTGGTGGTGGTCTTATTCATACTATTATGAATGAATTAGGTCCTGAAGCCGCAAAGAATTTCTTGGGTGGTACTCAACAAGTTATTAATTAT-----TGGTTACTTCAAAATGGTTTTAGTATTGGTATTGGTGATACAATTGCTGATAAAGTATCTATGGCTACTATTACAAATATTATTTCTCAAGCTAAACAACGT-----------------------------GTACAAGAAGTTATTATTACTGCTCAACAAGATAAACTTGAAGTT---CAACCTGGTATGACTTTGCGTGAATCTTTTGAAGCAAAGGTCAATCAAACTTTGAATAAGGCTCGTGAT---GATGCTGGTAAAATGG----CTCAAAACAGTTTAAAGGAAGATAACAATGTTAAACAAATGGTAATTTCCGGTTCAAAGGGTTCTTTTATTAATATTTCTCAAATGTCTGCTTGTGTTGGTCAACAAAATGTTGAAGGTAAACGTATTCCTTATGGTTTCAAGTTCCGTACTTTACCTCATTTCTCAAAGGACGATCATAGTCCTGAATCTCGTGGTTTCGTCGAAAATTC--------TTATTTAAGAGGTTTAACACCT
>MK903014_1_Mucor_rongii_CICC_41725_
GCGGAAGGATCATTAAATA----------------A--------------TTTGATATTCTG----------------------------------------------------------------------------------------------------------------AAAGAAAAATTTATTTTTTTTTT---------------------------CAGTAATATTC-------TA-----------TTTTA-------------------CTGTGAA-CTG-TATTA-TT---------ACGAGATGT-TTGAGGGA--TGCTTACC-----------G---AC--TATAA------------------------GGATAGGT------C-GGTA--GGATG---TTAACCGA-G--------TCT-TGATCAAGCTTTTTTTTTTTT--AAGCTTGGTATCC-T-------------ATT-ATTA-TTTACC---------AAAAGAATTCAGTAT--AAAATATTGTAACATAGA--CCTAAA-----------------AAATCTAT-AAAAACAACTTTTAACAACGGATCTCTTGGTTCTCGCATCGATGAAGAACGTAGCAAAGTGCGATAACTAGTGTGAATTGCATATTCAGTGAATCATCGAGTCTTTGAACGCATCTTGCGCTCATTGGTATTCCAAT-GAGCACGCCTGTTTCAGTATC-AGAAAC-ACCCCAC-ATT-CAAAATCTTTTTTTTTT----------TTTGA--ATGG---AACTGAG-------TCGTTTACGGTT--------TATATTTTTCAATATAGACT--GT-----TCGCTTTAAAAATAT-TA-----GGC-----CTGGA-----------------------ATTTAGTATTTTCTTGTTTTTGCCTGAA---CTTTTT-----TTTT------------------------------------------------------------------------------------------------------------------------------------------------------------------------------------------------------------GATTTCCCTAGTAACGGCGAGTGAAGAGGAAAGAGCTCAAAGTTGGAACCTGTTTGGCTTAGCTAAACCGGATTGTAAACTGTAGAAGTGTTTTCCAGACACGCCTGGTAAAAAAGTCCTTTGGAACAGGGCATCATAGAGGGTGAGAATCCCGTCTTTGGCCAGAGCTGTT-GTCTTTTGTGATACATTTTCAAAGAGTCAGGTTGTTTGGGAATGCAGCCTAAATTGGGTGGTAAATCTCACCTAAAGCTAAATATTTGCGAGAGACCGATAGCGAACAAGTACCGTGAGGGAAAGATGAAAAGAACTTTGAAAAGAGAGTTAAACAGTATGTGAAATTGTTAAAAGGGAACCGTTTGGAGCCAGACTGGCTTGACTGTAATCAATCTAGGCTTCGGCCTGGATGCACTTGCGGTTTA-T-GCCTGCCAACGACAATTTTTTTTGAGGGAAAAAACT-ATTAGGAATGTGGCCCCCCTC------GGGGGGTGTTATAGCCTTTTAGAAAATACCTTGAATTGGATTGAGGAACGCAGTGAATGCC-TTTTTAA--GGCAAGATTGCTGGGCGCTTTCGCTAATAAATGCTAGAATTTCTGCTTC-GGGTGGTGCTAGTG---TTTAAAGGAGAAACTCGCTTGGTA-TATTTTTTA------TTCGCTTAGGTTGTTGGCTTAATGACTCT-AATGAC--------------------------------------------------------------------------------------------------------------------------------------------------------------------------------------------------------------------------------------------------------------------------------------------------------------------------------------------------------------------------------------------------------------------------TATCCCCTCAATCTAACAAACCTGTT------ATGGGTATTGTCCA-------AGATACTCTTTGTGG---------TATTCGTAAGTTTACTTTAAG-AGATT------GCTTTTTGACCAAGGATTTAGTAATGAATATTGTC--ATGTGGGTTCCCTCTTGGGATGGATATATCCCTCCTCCTGCTATTCTTAAACCTAAGCCTATG-TGGACTGGTAAACAAAT-----TGTTTCTATGGTTATTCCTAAAGGTATCAATTGTCAAACTTTCCATTCTACTCATCCTGATGGTGAAAATACATTAATTTCTCCTGGTGA-------TACTCGTGTCATTATTGAGAATGGTGAATTAATTTGTGGTATTGTTTGTAAGAAAACTGTTGGTACTACCAGTGGTGGTCTTATTCATACAATTATGAATGAATTGGGTCCTGAAGCCGCAAAGAATTTCTTAGGTGGTACTCAACAAGTTATTAATTAT-----TGGTTACTTCAAAATGGTTTCAGTATTGGTATTGGTGATACAATTGCCGATAAGGTTTCCATGGCTACTATTACAAACATTATTTCTCAAGCTAAACAACGT-----------------------------GTACAAGAAGTTATTATTACTGCTCAACAAGATAAACTTGAAGTT---CAACCTGGTATGACATTGCGTGAATCTTTTGAAGCCAAGGTCAATCAAACTTTGAATAAGGCTCGTGAT---GATGCTGGTAAAATGG----CTCAAAACAGTTTAAAGGAAGATAACAATGTTAAACAGATGGTAATTTCTGGTTCTAAGGGTTCTTTCATTAATATTTCTCAAATGTCTGCTTGTGTTGGTCAACAAAATGTTGAAGGTAAACGTATTCCTTATGGTTTCAAGTTCCGTACTCTTCCCCATTTCTCTAAGGATGATCATAGTCCTGAATCTCGTGGTTTCGTAGAAAACTC--------TTACTTGAGAGGTTTAACTCCT
>JN206072_1_Mucor_saturninus_CBS_974_68_18S__
--------ATCATTAAATAATTTGATATTTTCTGGG--------------TTGAATTTATTT-------------------------------------------------------------------------------------------------------------------------------------------------------TCTTCTCCAGTTTAAAATATTC-------TA-----------TTTTA-------------------CTGTGAA-CTG-TATTA-TT---------ACAGGACGC-TTGAGGGA--TGCTTATT-----------G---AC--TATAAG-----------------------GGATAGGT------C-AGTA--AGATG---TTAACCGATG--------TCT-TGATCAAACTTTACTTTTTTT--AAGTTTGGTATCC-T-------------ATTTATTA-TTTACC---------AAAAGAATTCAGAAT--AAAATATTGTAACATAGA--CCTAAG-----------------AAATCTAT-AAAAACAACTTTTAACAACGGATCTCTTGGTTCTCGCATCGATGAAGAACGTAGCAAAGTGCGATAACTAGTGTGAATTGCATATTCAGTGAATCATCGAGTCTTTGAACGCAACTTGCGCTCATTGGTATTCCAAT-GAGCACGCCTGTTTCAGTATC-AGAAAC-ACCCCAC-ATC-CAAAAATTTATTTTTTTTAGATAGATTTTTGCTGATGG---AATTGAG-----AGTACTTTACGGTT-------------GACATTTATTGTTCGCCGT-----TCTCTTTAAAAATAT-TA-----GGC-----CTGAA-------------------------ATTTTAGTTTTTTAAATTTGCCTGAA---CTTTTT-----TTTTAA--TATAAA-----------GGA-AAAGCTCTA----GGTTCAAATGTTTTAAAAAAAAGC----------TTATTATTTAGG---------GGCCTCC-----------------CATAAA-T----------AAA-----ACCTTCT-----------TAAATT-----------TGATCTGAAATCAGGCGGGATTACCCGATTTCCCTAGTAACGGCGAGTGAAGAGGAAAGAGCTCAAAGTTGGAACCTGTTTGGCTTAGCTAAACCGGATTGTAAACTGTAGAAGTGTTTTCCAGACACGCCTGGTAAAAAAGTCCTTTGGAACAGGGCATCATAGAGGGTGAGAATCCCGTCTTTGGCCAGAGCTGTT-GTCTTTTGTGATACATTTTCAAAGAGTCAGGTTGTTTGGGAATGCAGCCTAAATTGGGTGGTAAATCTCACCTAAAGCTAAATATTTGCGAGAGACCGATAGCGAACAAGTACCGTGAGGGAAAGATGAAAAGAACTTTGAAAAGAGAGTTAAACAGTATGTGAAATTGTTAAAAGGGAACCGTTTGGAGCCAGACTGGCTTGACTGTAATCAATCTAGGCTTCGGCCTGGATGCACTTGCGGTTTA-T-GCCTGCCAACGACAATTTTTTTTGAGGGAAAAAACT-ATTAGGAATGTGGCCCCCCTC------GGGGGGTGTTATAGCCTTTTAGAAAATACCTTGAATTGGATTGAGGAACGCAGTGAATGCC-TTT---AA-GGCAAGATTGCTGGGCGCTTTCGCTAATAAATGCTAGAATTTCTGCTTC-GGGTGGTGCTAGTG---TTTAAAGGAGAAACTCGCTTGGTA-TATTTTTTA------TTCGCTTAGGTTGTTGGCTTAATGACTCTAAATGAC--------------------------------------------------------------------------------------------------------------------------------------------------------------------------------------------------------------------------------------------------------------------------------------------------------------------------------------------------------------------------------------------------------------------------TATCCCCTCAATCTAACAAACCTGTT------ATGGGTATTGTCCA-------AGATACTCTTTGTGG---------TATTCGTAAGTTTACTTTAAG-AGATT------GCTTTTTGACCAAGGATTTAGTAATGAATATTGTC--ATGTGGGTTCCCTCTTGGGATGGATATATCCCTCCTCCTGCTATTCTTAAACCTAAGCCTATG-TGGACTGGTAAACAAAT-----TGTTTCTATGGTTATTCCTAAAGGTATCAATTGTCAAACTTTCCATTCTACTCATCCTGATGGTGAAAATACATTAATTTCTCCTGGTGA-------TACTCGTGTCATTATTGAGAATGGTGAATTAATTTGTGGTATTGTTTGTAAGAAAACTGTTGGTACTACCAGTGGTGGTCTTATTCATACAATTATGAATGAATTGGGTCCTGAAGCTGCAAAGAATTTCTTAGGTGGTACTCAACAAGTTATTAATTAT-----TGGTTACTTCAAAATGGTTTCAGTATTGGTATTGGTGATACAATTGCCGATAAGGTTTCTATGGCTACTATTACAAACATTATTTCTCAAGCTAAACAACGT-----------------------------GTACAAGAAGTTATTATTACTGCTCAACAAGATAAACTTGAAGTT---CAACCTGGTATGACATTGCGTGAATCTTTTGAAGCCAAGGTCAATCAAACTTTGAATAAGGCTCGTGAT---GATGCTGGTAAAATGG----CTCAAAACAGTTTAAAGGAAGATAACAATGTTAAACAGATGGTAATTTCTGGTTCTAAGGGTTCTTTCATTAATATTTCTCAAATGTCTGCTTGTGTTGGTCAACAAAATGTTGAAGGTAAACGTATTCCTTATGGTTTCAAGTTCCGTACTCTTCCCCATTTCTCTAAGGATGATCATAGTCCTGAATCTCGTGGTTTCGTAGAAAACTC--------TTACTTGAGAGGTTTAACTCCT
>PP843591_1_Mucor_saturninus_CNUFC_IO1_
--------ATCATTAAATAATTTGATATTTTCTGGG--------------TTGAATTTATTT-------------------------------------------------------------------------------------------------------------------------------------------------------TCTTCTCCAGTTAAAAATATTC-------TA-----------TTTTA-------------------CTGTGAA-CTG-TATTA-TT---------ACAGGACGC-TTGAGGGA--TGCTTATT-----------G---AC--TATAAG-----------------------GGATAGGT------C-AGTA--AGATG---TTAACCGATG--------TCT-TGATCAAAC------TTACTTCAAAGTTTGGTATCC-T-------------ATTTATTA-TTTACC---------AAAAGAATTCAGAAT--AAAATATTGTAACATAGA--CCTAAG-----------------AAATCTAT-AAAAACAACTTTTAACAACGGATCTCTTGGTTCTCGCATCGATGAAGAACGTAGCAAAGTGCGATAACTAGTGTGAATTGCATATTCAGTGAATCATCGAGTCTTTGAACGCAACTTGCGCTCATTGGTATTCCAAT-GAGCACGCCTGTTTCAGTATC-AGAAAC-ACCCCAC-ATC-CAAAA-----ATTTCTT----TGAATTTTTGCTGATGG---AATTGAG-----AGTACCATACGGTT------------GAACCATTGTTCGCCC--GT-----TCTCTTTAAAAATAT-TA-----GGC-----CTGAA-------------------------ATTTTAGTTTTTTCAATTTGCCTGAA---CTTTTT-----TTTTAA--TATAAA-----------GGA-AAAGCTCTA----GGTTCAAATGTTTTAAAAAAAAGC----------TTATTATTTAGG---------GGCCTCC-----------------CATAAA-T----------AAA-----ACTCTCT-----------TAAATT-----------TGATCTGAAATCAGGCGGGATTACCCGATTTCCCTAGTAACGGCGAGTGAAGAGGAAAGAGCTCAAAGTTGGAACCTGTTTGGCTTAGCTAAACCGGATTGTAAACTGTAGAAGTGTTTTCCAGACACGCCTGGTAAAAAAGTCCTTTGGAACAGGGCATCATAGAGGGTGAGAATCCCGTCTTTGGCCAGAGCTGTT-GTCTTTTGTGATACATTTTCAAAGAGTCAGGTTGTTTGGGAATGCAGCCTAAATTGGGTGGTAAATCTCACCTAAAGCTAAATATTTGCGAGAGACCGATAGCGAACAAGTACCGTGAGGGAAAGATGAAAAGAACTTTGAAAAGAGAGTTAAACAGTATGTGAAATTGTTAAAAGGGAACCGTTTGGAGCCAGACTGGCTTGATCGTAATCAATCTAGGCTTCGGCCTGGATGCACTTGCGGTCTA-T-GCCTGCCAACGACAGTTTTATTTGGGGGAAAAAATT-ATTAGGAATGTGGCCC--TTC------G--GGGTGTTATAGCCTTTTAAAAAATACCCTGGATTGGACTGAGGAACGCAGTGAATGCC-TTT---A--GGCAAGATTGCTGGGCGCTTTCGTTAATACATGCTAGAATTTCTGCTTT-GGGTGGTGCTAGTG---TGTAGCGATGGAACTCGCTTGGTA-TATTTTTTA------TTCGCTTAGGTTGTTGGCTTAATGACTCT-AATGAC-------------------------------------------------------------------------------------------------------------------------------------------------------------------------------------------------------------------------------------------------------------------------------------------------------------------------------------------------------------------------------------------------------------------------------------------------------------------------------------------------------------------------------------------------------------------------------------------------------------------------------------------------------------------------------------------------------------------------------------------------------------------------------------------------------------------------------------------------------------------------------------------------------------------------------------------------------------------------------------------------------------------------------------------------------------------------------------------------------------------------------------------------------------------------------------------------------------------------------------------------------------------------------------------------------------------------------------------------------------------------------------------------------------------------------------------------------------------------
>JN206122_1_Mucor_silvaticus_CBS_249_35_1
--------ATCATTAAATA----------------A--------------TTTGAAATTTGC----------------------------------------------------------------------------------------------------------------------------------------------------------TCTTTTTTCGAGCTTATTC-------TT-----------ATTTA-------------------CTGTGAA-CTG-TATTA-TT---------ACGTGATGT-TTGAGGGA--TGCTTGAG-----------G---AC--TATAT------------------------GGATAGGT------C-CGCA--GGATG---TTAACCGA-G--------TCA-TGATCGTGC----------TT--AGGCACGGTATCC-T-------------ATT-ATTA-TTTACC---------AAAAGAATTCAGTAT--AAAATATTGTAACATAGA--CGTAAA-----------------AAATCTAT-AAAAACAACTTTTAACAACGGATCTCTTGGTTCTCGCATCGATGAAGAACGTAGCAAAGTGCGATAACTAGTGTGAATTGCATATTCAGTGAATCATCGAGTCTTTGAACGCAACTTGCACTCATTGGTATTCCAAT-GAGTACGCCTGTTTCAGTATC-AAAAAC-ACCCCAC-ATT-CCCAA-----CTTTTTT------TGTTGTTGA--ATGG---ACTTGAG------AGTTTTTACGGTC----------------GCTTCTGTGGCT--GT-----ACTCTTTAAAATCAT-AA-----GGC-----CTGAA--------------------------------CTTGTTTAGTCTGCCTGAA---C-TTTT-----TTTTAA--TATAAA-----------AGA--AAGCTCTT----------------GTCAAAATAAAC-----------TCTGTATGGGG---------GGCCTCC-----------------C--AAA-T----------AAT----ACATTTCT-----------TAAATT-----------TGATCTGAAATCAGGCGGGATTACCC-------------------------------------------------------------------------------------------------------------------------------------------------------------------------------------------------------------------------------------------------------------------------------------------------------------------------------------------------------------------------------------------------------------------------------------------------------------------------------------------------------------------------------------------------------------------------------------------------------------------------------------------------------------------------------------------------------------------------------------------------------------------------------------------------------------------------------------------------------------------------------------------------------------------------------------------------------------------------------------------------------------------------------------------------------------------------------------------------------------------------------------------------------TCTCTCCTCAATCTAACAAGCCTGTT------ATGGGTATTGTACA-------AGATACTCTTTGTGG---------TATTCGTAAATTTACTTTGAG-AGATT------GCTTTATGACGAAGGATTTGGTAATGAATATTGTT--ATGTGGGTTCCTTCTTGGGATGGTTATATTCCTCCTCCCGCTATTCTCAAACCCAAACCTATG-TGGACTGGTAAACAAAT-----TGTTTCTATGGTTATTCCTAAAGGTATCAATTGTCAAACCTTTCATTCTACTCATCCCGATGGTGAAACCACTTTAATCTCTCCTGGTGA-------TACTCGTGTTATTATCGAGAATGGTGAATTGATTTGTGGTATTGTCTGTAAAAAGACTGTTGGTACTGCTGGTGGTGGTCTTATCCACACTATCATGAATGAATTGGGTCCTGAAGCTGCAAAGAACTTCTTAGGTGGCACTCAACAAGTTGTCAATTAT-----TGGTTACTACAAAATGGTTTCAGTATTGGTATTGGTGACACAATTGCCGATAAGGTCTCCATGGCTACTATTACAAATATTATTTCTCAAGCTAAACAACGT-----------------------------GTGCAAGAGGTTATTATTACTGCTCAACAAGATAAGCTTGAAGTA---CAACCTGGTATGACTTTGCGTGAGTCTTTCGAGGCCAAGGTTAATCAAACTTTGAATAAGGCTCGTGAT---GATGCTGGTAAAATGG----CTCAAAACAGTTTGAAAGAAGATAATAATGTTAAACAGATGGTAATTTCCGGTTCAAAGGGTTCTTTCATTAATATTTCTCAAATGTCTGCTTGTGTCGGTCAACAGAACGTTGAAGGTAAACGTATTCCTTACGGTTTCAAGTTCCGTACTCTTCCCCATTTCTCTAAAGATGATCACAGTCCCGAAAGCCGTGGTTTCGTAGAAAACTC--------TTACTTGCGAGGTTTAACTCCT
>JN206124_1_Mucor_silvaticus_CBS_412_71_
--------ATCATTAAATA----------------A--------------TTTGAAATTTGC----------------------------------------------------------------------------------------------------------------TCTTTTTT------------------------------------------CGAGCTTATTC-------TT-----------ATTTA-------------------CTGTGAA-CTG-TATTA-TT---------ACGTGATGT-TTGAGGGA--TGCTTGAG-----------G---AC--TATAT------------------------GGATAGGT------C-CGCA--GGATG---TTAACCGA-G--------TCA-TGATCGTGC----------TT--AGGCACGGTATCC-T-------------ATT-ATTA-TTTACC---------AAAAGAATTCAGTAT--AAAATATTGTAACATAGA--CGTAAA-----------------AAATCTAT-AAAAACAACTTTTAACAACGGATCTCTTGGTTCTCGCATCGATGAAGAACGTAGCAAAGTGCGATAACTAGTGTGAATTGCATATTCAGTGAATCATCGAGTCTTTGAACGCAACTTGCACTCATTGGTATTCCAAT-GAGTACGCCTGTTTCAGTATC-AAAAAC-ACCCCAC-ATT-CCCAA-----CTTTTTT------TGTTGTTGA--ATGG---ACTTGAG------AGTTTTTACGGTC----------------GCTTCTGTGGCT--GT-----ACTCTTTAAAATCATAAA-----GGC-----CTGAA--------------------------------CTTGTTTAGTCTGCCTGAA---C-TTTT-----TTTTAA--TATAAA-----------AGA--AAGCTCTT----------------GTCAAAATAAAC------------TCTGTATGGG---------GGCCTCC-----------------C--AAA-T----------AAT----ACATTTCT-----------TAAATT-----------TGATCTGAAATCAGGCGGGATTACCCGATTTCCCCAGTAACGGCGAGTGAAGAGGAAAGAGCTCAAAGTTGGAACCTGTTTGGCCTAGCTAAACCGGATTGTAAACTGTAGAAGTGTTTTCCTGGCACGCCTGGTAAATAAGTCCTTTGGAACAGGGCATCATAGAGGGTGAGAATCCCGTCTTTGGCCAGAGCATGT-GTCTTTTGTGATACACTTTCAAAGAGTCAGGTTGTTTGGGAATGCAGCCTAAATTGGGTGGTAAATCTCACCTAAAGCTAAATATCTGCGAGAGACCGATAGCGAACAAGTACCGTGAGGGAAAGATGAAAAGAACTTTGAAAAGAGAGTTAAACAGTACGTGAAATTGTTAAAATGGAACGGTTTGAAGCCAGACTGGCTTGGTTGTAATCAATCTAGGATTCGTCCTGGATGCACTTGCAGCCTA-T-GCCTGCCAACGACAGTTTTTCTTGGGGGAAAAAACT-TGAGGAAATGTGGCCC--TTC------G--GGGTGTTATAGTCCTTTTGAAAATACCCTGGGAGAGACTGAGGAACGCAGTGAATGCCTTTT---A--GGCGAGATTGTTGGGTGCTCTTGTTGATATATGCTAGAATTTCTGCTTTGGGGTGGTGCTAGTG---TATAAAGGTAGGACTCGCTTAATA-TATCTTCTA------TTCACTTAGGTTGTTGGCTTAATGACTTTAAATCAC--------------------------------------------------------------------------------------------------------------------------------------------------------------------------------------------------------------------------------------------------------------------------------------------------------------------------------------------------------------------------------------------------------------------------TGTCTCCTCAATCCAACAAGCCTGTT------ATGGGTATTGTGCA-------AGATACTCTTTGTGG---------TATTCGTAAGTTTACTTTGCG-TGATT------GTTTCTTGACCAAGGATCTCGTCATGAACATTGTT--ATGTGGGTGCCCTCTTGGGATGGCTATATTCCCCCTCCTGCCATTTTGAAGCCAAAGCCCATG-TGGACCGGTAAACAAAT-----TCTTGCCATGGTGATCCCCAAGGGTATCAATTGTCAAACATTCCATTCTACACATCCTGATGGTGAGACCACATTGATTTCTCCTGGTGA-------TACTCGTGTCATTATTGAAAACGGTGAATTGATTTGTGGTATTGTTTGTAAAAAGACTGTTGGTACTGCTGGCGGTGGTCTTATTCACACAATCATGAATGAATTGGGTCCTGAGGCTGCAAAGAACTTTTTGGGTGGTACTCAACAAGTGGTTAACTAC-----TGGCTGTTACAAAACGGTTTTAGTATCGGTATTGGTGATACCATTGCCGATAAGGTTTCCATGGCTACCATTACCAACATTATTTCTCAAGCCAAGCAACGT-----------------------------GTGCAAGAAGTTATTATCACTGCTCAACAAGACAAGTTGGAAGTT---CAACCTGGTATGACATTGCGTGAATCTTTTGAAGCCAAGGTCAACCAAACATTGAACAAGGCTCGTGAT---GATGCTGGTAAGATGG----CTCAAAACAGTTTGAAGGAAGACAACAACGTCAAGCAAATGGTAATTTCCGGTTCCAAGGGTTCTTTTATTAACATCTCTCAAATGTCTGCTTGTGTCGGTCAACAAAACGTGGAGGGTAAGCGTATTCCTTATGGCTTCAAGTTCCGTACTTTGCCTCACTTTTCAAAGGATGATCACAGTCCTGAAAGTCGTGGTTTCGTCGAGAACTC--------ATACTTGAGAGGTTTGACTCCT
>JN206248_1_Mucor_sp__CBS_334_71_
--------ATCATTAATTA----------------A--------------ATTGGGGTGCAT-----------------------------------------------------------------------------------------------------------------------------------------------------------------------TATTTTGTGCCTTTAATTAACCCACCTTTTA-------------------CTGTGAA-ATG---TTGAAC---------GATTCAGGT-TTGAGGGA--TGCTTTTG-----------G---CC--TATAGA-----------------------GGATAGGG------C-CAAG--AGATG---TTAACCGA-A--------CTG-AAGTCAGGC----------TT--AGGCCTGGTATCCTTGAA----------ATTTATTA-TATACC-----------TTGAATTCAGAAT--TAAAAATCGTAACATAGGC-CTTAAT-----------------AAGCTTAT--AAAACAAATTTTAACAACGGATCTCTTGGTTCTCGCATCGATGAAGAACGTAGCAAAGTGCGATAACTAGTGTGAATTGCATATTCAGTGAATCATCGAGTCTTTGAACGCAACTTGCACTTGCTGGTATTCCAGC-AAGTATGCCTGTTTCAGTATC-AAAAAC-AACCCACCATT--AAAA-----TTTATTT----------TTTTA--ATGG--GTCCTGGG-------GGAGTCTAGGCA------------------GTAACATGCCCAGA----GTCGCCTGAAATTCAT-AA-----GGC-----CTGAT------------------------------CTTTGTAGTCTTTTGCCGGTT---ACTTTT-----TTTTAA--TATAAA-----------GGA--AAGTTTCT-------------------TGCTAAAAC-----------TCTTATTAGGG---------GGCCTCC-----------------C--AAA-T----------AAA-----TCACTTT-----------TAAATCT----------TGATCTGAAATCAGGTAGGATTACCCGATTTCCCTAGTAACGGCGAGTGAAGAGGAAAGAGCTCAAAGTTGGAACCTGTTTGGCTTAGCCAAACCGGATTGTAAACTGTAGAAGTGTTTTCCAGACACGCCTGGTAAAAAAGTCCTTTGGAACAGGGCATCATAGAGGGTGAGAATCCCGTCTTTGGCCAGAGCTGTT-GTCTTTTGTGATACATTTTCAAAGAGTCAGGTTGTTTGGGAATGCAGCCTAAATTGGGTGGTAAATCTCACCTAAAGCTAAATATTTGCGAGAGACCGATAGCGAACAAGTACCGTGAGGGAAAGATGAAAAGAACTTTGAAAAGAGAGTTAAACAGTATGTGAAATTGTTAAAAGGGAACCGTTTGGAGCCAGACTGGCTTGATCGTAATCAATCTAAGCTTCGGCTTGGATGCACTTGCGGTCTT-T-GCCTGCCAACGACAATTTTTTTTGGAGGAAAAAACC-AGGAGAAACGTGGCCC--CTC------G--GGGTGTTATAGTCTCTTGGAAAATACTCTGAATTGGATTGAGGAACGCAGTGAATGCC-TTT---A--GGCAAGATTGCTGGGCGCTTTCGCTAATAGATGTTAGAATTTCTGCCTC-GGGTGGTGCTGATG---TCTAGCAGAGAAACTCGCCTAGTA-TATTTTTTA------TTCGCTTAGGTTGTTGGCTTAATGACTCTAAATGAC-------------------------------------------------------------------------------------------------------------------------------------------------------------------------------------------------------------------------------------------------------------------------------------------------------------------------------------------------------------------------------------------------------------------------------------------------------------------------------------------------------------------------------------------------------------------------------------------------------------------------------------------------------------------------------------------------------------------------------------------------------------------------------------------------------------------------------------------------------------------------------------------------------------------------------------------------------------------------------------------------------------------------------------------------------------------------------------------------------------------------------------------------------------------------------------------------------------------------------------------------------------------------------------------------------------------------------------------------------------------------------------------------------------------------------------------------------------------------
>JN206035_1_Mucor_strictus_CBS_100_66_
--------ATCATTAAATAATTAATGGTTGTTTGAG--------------AGAGATTTATTT-----------------------------------------------------------------------------------------------------------------------------------------------------------------------CTTTTT-------CTTTCAGCTACAAATTTA-------------------CCGTGAA-CTG-TATTA-TT---------ACACGACGC-TTGAGGAA--TGCTTTCT-----------G---GT--CATAAT-----------------------GGACAGGC------CAGGAC--AGATG---TTAACCGA-G--------TCG-TGATCAAGC----------TT--AGGCTTGGTGTCCCTT------------AATTATTA-TTATCC---------AAAAGAATTCATTTT--AAAATATTATAATATGG---CTTAAA-----------------AAACCATT--AAAACAACTTTTAACAACGGATCTCTTGGTTCTCGCATCGATGAAGAACGTAGCAAAGTGCGATAACTAGTGTGAATTGCATATTCAGTGAATCATCGAGTCTTTGAACGCATCTTGCGGTCGTTGGTATTCCAAC-GACCACGCCTGTTTCAGTATC-AAAAAC-ACCCCAC-ATT-CATAA-----TTTTATT-------ATTATTGA--ATGG---TTTTGGG-------AGTCTACCGGCT---------------------TTAGTGTCGGT-----TCTCCTTAATAATAT-TT-----GGC-----CAAGG----------------------------TTGTTCTTTCTGTCTTGCCTGAA---C-TTTT-----TTTTAA--TTTAAA-----------AGA--TTGTTCTT----------GCTATTTTGTACAGAGGG---------TTTCAATATCGTG---------GGCCCAC-----------------C--AAA-T----------AAT-------TTTTT-----------TAATTT-----------TGATCTGAAATCAGGCGGGATTACCCGATTTCCCTAGTAACGGCGAGTGAAGAGGAAAGAGCTCAAAGTTGGAACCTGTTTGGCTTAGCTAAACCGGATTGTAAACTGTAGAAGTGTTTTCCAGGCACGCCAGGTAAAAAAGTCCTTTGGAACAGGGCATCATAGAGGGTGAGAATCCCGTCTTTGGCCTGAGCTGTT-GCCTTTTGTGATACATTTTCAAAGAGTCAGGTTGTTTGGGAATGCAGCCTAAATTGGGTGGTAAATCTCACCTAAAGCTAAATATTTGCGAGAGACCGATAGCGAACAAGTACCGTGAGGGAAAGATGAAAAGAACTTTGAAAAGAGAGTTAAACAGTATGTGAAATTGTTAAAAGGGAACCGTTTGGAGCCAGACTGGCTTGACTGTAATCAATCTAGGCTTCGGCCTGGATGCACTTGCGGTCTA-T-GCCTGCCAACGACAGTTTTATTTGGGGGAAAAAATT-ATTAGGAATGTGGCCC--TTC------G--GGGTGTTATAGCCTTTTAAAAAATACCCTGGATTGGACTGAGGAACGCAGTGAATGCC-TTT---A--GGCAAGATTGCTGAGTGCTTTCGCTAATAAATGCTAGAATTTCTGCTTC-GGGTGGTGCTAGTG---TTTAAAGGCGGAACTCGCTTGGTA-TATTTTTTA------TTCGCTTAGGTTGTTGGCTTA-----------------------------------------------------------------------------------------------------------------------------------------------------------------------------------------------------------------------------------------------------------------------------------------------------------------------------------------------------------------------------------------------------------------------------------------TATCTCCTCAATCTAACAAGCCTGTT------ATGGGTATTGTACA-------AGATACTCTTTGTGG---------TATTCGTAAATTCACCTTGAG-AGATT------GTTTCTTAACCAAGGATTTGGTTATGAATATTGTC--ATGTGGGTTCCCTCTTGGGATGGGTATATTCCTCCTCCTGCTATTCTGAAGCCGAAGCCTATG-TGGACTGGTAAACAAAT-----TGTTGCTATGGTCATCCCCAAGGGTATCAATTGTCAAACCTTCCACTCTACTCATCCTGATGGTGAAACTACTTTGATTTCTCCTGGTGA-------TACTCGTGTCATCATTGAAAATGGTGAATTGATTTGTGGTATTGTTTGTAAAAAGACTGTTGGTACTGCTGGTGGTGGTCTTATCCATACCATTATGAATGAATTGGGTCCTGAAGCTGCCAAAAACTTTTTGGGTGGTACTCAACAAGTTGTTAATTAT-----TGGTTACTTCAAAACGGTTTCTCTATTGGTATTGGTGATACTATCGCTGATAAAGTATCTATGTCTACTATTACAAATATTATTTCTCAAGCTAAACAACGT-----------------------------GTGCAAGAAATTATTATTACTGCTCAACAAGATAAGCTTGAAGTT---CAACCTGGTATGACATTGCGTGAATCTTTTGAAGCCAAGGTCAATCAAACTTTGAATAAGGCTCGTGAT---GATGCTGGTAAAATGG----CTCAAAACAGTTTAAAGGAAGATAACAATGTCAAACAGATGGTAATTTCCGGTTCGAAGGGTTCCTTCATTAATATTTCTCAAATGTCTGCTTGTGTCGGTCAACAGAATGTTGAAGGTAAACGTATTCCTTATGGTTTCAAGTTCCGTACTCTTCCCCATTTCTCAAAGGATGATCACAGTCCTGAAAGTCGTGGTTTCGTTGAAAACTC--------CTATTTGAGAGGTTTGACTCCC
>OL678215_1_Mucor_sino_saturninus_CGMCC_3_16152_
-------------------------------------------------------------------------------------------------------------------------------------------------------------------------------------------------------------------------------------ATATTC-------TA-----------TTTTA-------------------CTGTGAA-CTG-TATTA-TT---------ACAGGACGC-TTGAGGGA--TGCTTATT-----------G---AC--TATAAG-----------------------GGATAGGT------C-AGTA--AGATG---TTAACCGATG--------TCT-TGATCAAAC------TTACTTCAAAGTTTGGTATCC-T-------------ATT-ATTA-TTTACC---------AAAAGAATTCAGAAT--AAAATATTGTAACATAGA--CCTAAG-----------------AAATCTAT-AAAAACAACTTTTAACAACGGATCTCTTGGTTCTCGCATCGATGAAGAACGTAGCAAAGTGCGATAACTAGTGTGAATTGCATATTCAGTGAATCATCGAGTCTTTGAACGCAACTTGCGCTCATTGGTATTCCAAT-GAGCACGCCTGTTTCAGTATC-AGAAAC-ACCCCAC-ATC-CAAAA-----ATTTATTTTGAATTTTTGCTGA---TGG---AATTGAG-----AGTACTTTACGGTT-----------GACATTTATTTTGTTCGCCGT-----TCTCTTTAAAAATAT-TA-----GGC-----CTGAA-------------------------ATTTTAGTTTTTTAAATTTGCCTGAA---CTTTTT-----TTTTAA--TATAAA-----------GGA-AAAGCTCTA----GGTTCAAATGTTTTAAAAAAAAGC-----TTATTATTTA------G---G-----GGCCTCC-----------------CATAAA-T----------AAA-----ACCTTCT-----------TAAATT-----------TGATCTGAAATCAGGCGGGATTA---------------------------------------------------------------------------------------------------------------------------------------------------------------------------------------------------------------------------------------------------------------------------------------------------------------------------------------------------------------------------------------------------------------------------------------------------------------------------------------------------------------------------------------------------------------------------------------------------------------------------------------------------------------------------------------------------------------------------------------------------------------------------------------------------------------------------------------------------------------------------------------------------------------------------------------------------------------------------------------------------------------------------------------------------------------------------------------------------------------------------------------------------------------------------------------------------------------------------------------------------------------------------------------------------------------------------------------------------------------------------------------------------------------------------------------------------------------------------------------------------------------------------------------------------------------------------------------------------------------------------------------------------------------------------------------------------------------------------------------------------------------------------------------------------------------------------------------------------------------------------------------------------------------------------------------------------------------------------------------------------------------------------------------------------------------------------------------------------------------------------------------------------------------------------------------------------------
>JN206104_1_Mucor_zonatus_CBS_148_69_
--------ATCATTAAATA----------------A--------------TTTGATATTCTA----------------------------------------------------------------------------------------------------------------GCTTCGGT------------------------------------------TAGCAATATTT-------TA------------TTTA-------------------CTGTGAA-CTG-TATTA-TT---------ATTTGACGC-TTGAGGAA--TGTTTGCT-----------G---GC--TATAT------------------------GGGTAGGC------C-AGCA--GAATG---TTAACCGA-G--------TCA-TAATCAAGC----------TT--AGGCTTGGTATCC-T-------------ATT-ATTA-TTTACC---------AAAAGAATTCAGTA---TTAATATTGTAACATAGA--CCTAAA-----------------AAATCTAT-AAAAACAACTTTTAACAACGGATCTCTTGGTTCTCGCATCGATGAAGAACGTAGCAAAGTGCGATAACTAGTGTGAATTGCATATTCAGTGAATCATCGAGTCTTTGAACGCATCTTGCACTCATTGGTATTCCAAT-GAGTACGCCTGTTTCAGTATC-AAAAAC-ACCCCAC-ACC-CAAAA-----CTTGCTT-----------TTGA--GTGG---AACTGGGGGCAACAGTCTTTACGGCT------------------------------GT-----TCCCCTTAAAAATAT-TA-----GGC-----CTGAA--------------------------------CTTGTTTTGTCTGCCTGAA---C-TTTT-----TTTTAA--TATAAA-----------GGA--AAGCTCTT----------------GCCAACTAAAAC---------TTTATT------G---G-----GGCCTCC-----------------C--AAA-T----------AAA-----TCTATCT-----------TAAATT-----------TGATCTGAAATCAGGTGGGATTACCC------------------------------------------------------------------------------------------------------------------------------------------------------------------------------------------------------------------------------------------------------------------------------------------------------------------------------------------------------------------------------------------------------------------------------------------------------------------------------------------------------------------------------------------------------------------------------------------------------------------------------------------------------------------------------------------------------------------------------------------------------------------------------------------------------------------------------------------------------------------------------------------------------------------------------------------------------------------------------------------------------------------------------------------------------------------------------------------------------------------------------------------------------------------------------------------------------------------------------------------------------------------------------------------------------------------------------------------------------------------------------------------------------------------------------------------------------------------------------------------------------------------------------------------------------------------------------------------------------------------------------------------------------------------------------------------------------------------------------------------------------------------------------------------------------------------------------------------------------------------------------------------------------------------------------------------------------------------------------------------------------------------------------------------------------------------------------------------------------------------------------------------------------------------------------------------------------
>JN206268_1_Backusella_lamprospora_CBS_118_08_
--------ATCATTAAATAAATT------------A--------------TTTTGGG--------------------------------------------------------------------------------------------------------------------------------------------------------AGAAT----------TAATATTCTTTCGAGATTAT-----------TTTTA-------------------CTGTGAA-AAGTTTTTGTTTTTGACCTGGGTTCGTTGC-CTGTAAAAAAGGCTTCAGCCCAAAAGTGTG---GC--CATATAACCCGTTTTCGCCCAATAGAGCGAGGTAGAA------T-------GGATGATATTCACTTT-ATTTTTTCTTTA-AGGTCAAGCGTACTGTTCATT----GGTACGTATCTGTTGAGGCACAAACTATTTTTTTTTATACT--------AGAAAAAATATAGAATC-TTACTATTATTATATA----TCTGAGTGACATTTTATTATTATAAAGTTAAATAAAACAACTTTCAACAATGGATCTCTAGGTTCTCGCATCGATGAAGAACGTAGCAAATTGCGATAACTAGTGTGAATTGCATTTTCAGTGAATCATCGAGTCTTTGAACGCATCTTGCACTTTAGGGATTTCCTCTAGAGTACGCCTGTTTCAGTGAC--AGAACGACCCCAC-GCCCTACTT-----ATTTTTT-----ATTTGTTTGG--GCGG---AATTGACCGACTGGGTTTTCACCATC--------------------TTTGGCCTCACG-----GCTGGATAAATAGAT--------GGC-----CTAGTCAGTTCAAGTTTTCTAAAAGGCTAAGTCTGTCTTCCATAAGTGGGCACACATATTCCTTATATCCTTTTGA------AA-----------TTA--AAACCCTC--------------------AAAAAGACATTAGAATATCCATG------G---GACT--GGGCGACAAATGTATAGACTTTGGCTGAAACC----------AAA---TGAGTTTTTACCCCTAGGGGTAAGTTCTCTCCATCTATGTTCTGAAATCAGGTGGGATTACCC------------------------------AAGAGCTCAAAGTTGGAATCCGGCTGCCCTAGGTAGTTGGAGTTGTAAACTGGAGAAGTGTTTTCCAGGCGAGCCAAGCGAATAAGTCCTTTGGAACGGGGCATCATAGAGGGTGAGAATCCCGTCTTTGGCTTGAGCTATTCGTCTATTGCGATACACTTTCAAAGAGTCAGGTTGTTTGGGAATGCAGCCTAAATTGGGTGGTAAATCTCACCTAAAGCTAAATATTGGCGAGAGACCGATAGCGAACAAGTACCGTGAGGGAAAGATGAAAAGAACTTTGAAAAGAGAGTTAAACAGTATGTGAAATTGTTGAAAGGGAACCGTTTGGAGCCAGACCGGCCGTTCTATAATCAATCTCTGCCTCGGTGGGGATGCACTTGTAGGGCGTTGGCCTGCCAACAGCAATTTTGCCTGATGGAAAAAACT-AGAAGGAATGTGGCCC--CTC------G--GGGTGTTATAGCCTTCTGGAAAATACATCGGGCGGGATTGAGGACTGCAGTAAATGCTCTTT---AG-GGCGAAATACCTGGGCGCTTGTGTTGATGACGTGTAGAATCTCTGCTTC-GGGTGGTGCTA-CG---CTCTGATGTGCAACTCGCTTAGAC-TATTTTCTATTTTTTTTTACTTAGGTTGTTGGCTTAATGACTCTAAATGAC----------------------------------------------------------------------------------------------------------------------------------------------------------------------------------------------------------------------------------------------------------------------------------------------------------------------------------------------------------------------------------------------------------------------------------------------------------ATGGGTATTGTGCA-------GGATACGCTGTGTGG---------TATTCGCAAGTTTACCTTGAG-AGACT------GCTTCTTGACCAAAGATCTCGTCATGAACATTGTC--ATGTGGGTGCCTGCCTGGGATGGTTATATTCCTCCGCCTGCCATTCTCAAGCCCAAGCCCATG-TGGACGGGTAAGCAGAT-----TGTTTCCATGGTCATTCCCAGTGGTATCAATTGTGAGACGACGCACTCTACACATCCTGATGGTGAAACCACCTTGATCTCGCCTGGTGA-------TACCCGTGTCATTATTGAAAATGGTGAATTGGTGTGCGGTATTGTCTGTAAAAAGACCGTCGGTACCTCTGGTGGCGGCTTGATTCATACCATCGTCAATGAATTGGGCTCAGAGGCCGCCAAGCTCTTCTTGAGTGGTACGCAGCAGGTCGTCAACTAT-----TGGTTGCTTCAAAATGGTTTCAGTATTGGTATTGGTGATACCATTGCTGATAAGACATCCATGGCGGCCATCACAAATATTATTTCGCAGGCCAAGCAGCGT-----------------------------GTACAGGAAGTCATCATCACTGCACAGCAGGATAAGCTCGAAGTA---CAGCCTGGTATGACATTGCGTGAATCCTTTGAGGCAAAGGTCAATCAGACACTGAATAAGGCGCGTGAT---GACGCCGGTAAGATGG----CCCAAAACAGTTTAAAGGATGACAACAACGTCAAGCAGATGGTCACCGCCGGTTCCAAGGGTTCCTTCATTAATATCTCGCAAATGTCTGCTTGTGTCGGTCAGCAAAACGTCGAAGGTAAACGTATTCCTTATGGCTTCAAGTTCCGTACCTTGCCTCATTTCTCAAAGGATGATCACAGTCCTGAAAGTCGTGGCTTTGTTGAAAATTC--------ATATTTGCGTGGCTTGACCCCA
>XG10424_13_1
GCGGAAGGATCATTAAATA-------------------------------------------------------------------------------------------------------------------------------------------------------------------------------------------------------------ATCAATAATTTTGGCTTGTCCATCATTATCTATTTA-------------------CTGTGAA-CTG-TATTA-TT---------ATTTGACGC-CTGAGGAA--TGTTCCAC-----------T---GC--TATAA------------------------GGATAGGC------A-ATGG--AAATG---TTAACCGA-G--------TCA-TAATCAAGC----------TT--AGGCTTGGTATCC-T-------------ATT-ATTA-TTTACC---------AAAAGAATTCAGAA---TTAATATTGTAACATAGA--CGTAAA-----------------AAATCTAT--AAAACAACTTTTAACAACGGATCTCTTGGTTCTCGCATCGATGAAGAACGTAGCAAAGTGCGATAACTAGTGTGAATTGCATATTCAGTGAATCATCGAGTCTTTGAACGCAACTTGCGCTCATTGGTATTCCAAT-GAGCACGCCTGTTTCAGTATC--AAAACAAACCCTCTATC-CAA-------CTTTTTT----------GTTGA--ATAGGATGACTGAG-------AGTCTCTTGATT-----------------TATTTTAATCTTGAA-----CCTCTTGAAATGTACAAA-----GGC-----CTGAT---------------------------------CTTGTTTGAATGCCTGAA---C-TTTT-----TTTTAA--TATAAA-----------GAG--AAGCTCTT------------------GCGATAAAAC---------TGTGCT------G---G-----GGCCTCC-----------------C--AAA-T----------AAC-----ACTTCTT-----------TAAATT-----------TGATCTGAAATCAGGTGAGACTACCCGATTTCCCTAGTAACGGCGAGTGAAGAGGAAAGAGCTCAAAGTTGGAACCTGTTTGGCTTAGCTAAACCGGATTGTAAACTGTAGAAGTGTTTTCCAGACACGCCTGGTAAAAAAGTCCTTTGGAACAGGGCATCATAGAGGGTGAGAATCCCGTCATTGGCCAGAGCTGTT-GTCTTTTGTGATACATTTTCAAAGAGTCAGGTTGTTTGGGAATGCAGCCTAAATTGGGTGGTAAATCTCACCTAAAGCTAAATATTTGCGAGAGACCGATAGCGAACAAGTACCGTGAGGGAAAGATGAAAAGAACTTTGAAAAGAGAGTTAAACAGTATGTGAAATTGTTAAAAGGGAACCGTTTGGAGCCAGACTGGCTTAACTGTAATCAATCTAGGCTTTGGCCTGGATGCACTTGCGGTTTA-T-GCCGGCCAACGACAGTTTTGTTTGAGGGAAAAAATT-ACATTGAATGTGGCCC--TTC------G--GGGTGTTATAGCTTTGTAAAAAATACCTTGGACTGGACTGAGGAACGCAGTGAATGCC-TTT---A--GGCAAGATTGCTGGGTGCTTTCGCTAATAAATGCTAGAATTTCTGCTTC-GGGTGGTGCTAGTG---TTTAAAGGAGGAACTCGCTTAGTA-TATTTTTTA------TTCGCTTAGGTTGTTGGCTTAATGACTCTAAATGACCCGTCTTGAAACACGGACCAAGGAGTCCACCATAAGTGCGAGTATTTGGGTGACAAACCCATATGCGCAAGGAAACTGATTGATACGAAGGCTTTAAGCTGGCAGTATCACCCGGCGTTGACGTTTTATACTGAACTGACCGAGGTAAAGCACTTATGATGGGACCCGAAAGATGGTGAACTATGCCTGAATAGGGTGAAGCCGGAGGAAACTCCGGTGGAGGCTCGTAGCGATTCTGACGTGCAAATCGATCGTCAAATTTGGGTATAGGGGCGAAAGACTAATCGAACCATCTAGTAGCTGGTTCCTGCCGAAGTTTCCCTCAGGATAGCAGAAACTTATACGCAGTTTTATGAGGTAAAGCGAATGATTAGAGGCCTTGGGGACGAAATGTCCTTAACCTATTCTCAGCCACATCGAACTTGCCAAACCTGTTTATCACATTGGTACGTTGCA------GACATGTTATTTATCG---------TGATTCAATGTTTACTCATATGCAACCATATAGGTTTTTTGACCAAA------GTCAAGAAGATTCTCGAATGTGTTTGTTTTCAT-------------------------TGCTCGAAACTCAAAGTCGATGATGTATGTGTACACA---------------ATGAGAATTTC---ACGTATATATTTTAAA------CATTCTTTGCCCTCTA-----GACAAATCCTCGCTTCGAAAGAGCAAAGAAAATTACCGATGCCAAATCCAAACTTCGCG---CAGTTTGGGATCTTGCCAAAGCTAAAATGACCTGTGAAGGCAGTGATGA------------------AGTTGAAGGCGGATTAGAAGAAAAAGAAGAATTTGACAATGGCAAGCGCAAAAGCACTCATGGCGGTTGTGGCTAC----AAACAACCCCT-CATCCGTAAGGATG-----------GCTTAAAATTGTATGCTCA-----------ATTCCGTTCTAGTCCAGGAGATG-------------------------------------------------ATTCTGGAAACGAAGGACGC---------CAGC------------------AACTTACTGCTGCCAAAGTACTTCAAATCCTTAAAAATATCTCGGATAAAGATATCCGTGATATGGGTTTATCAGAAGAATTTGCTAGAC----------CTGAATGGATGATTACAAC-AGTTTTGCCTGTGCCTCC--------CCCTCAAGTTCGTCCTTCCATT------CAAATGGACGGCACCAGTCGTGGTGAAGATGATTTAA---CTCATAAATTGTCTGACGTTCTCAAGGCGAACGGTAACGTAAAACGTTGTGAATCTGAAGGTGCTCCAGTGCACGTTGTTCAAGAATTTGAGCAACT
>XG10424_13_2
GCGGAAGGATCATTAAATA-------------------------------------------------------------------------------------------------------------------------------------------------------------------------------------------------------------ATCAATAATTTTGGCTTGTCCATCATTATCTATTTA-------------------CTGTGAA-CTG-TATTA-TT---------ATTTGACGC-CTGAGGAA--TGTTCCAC-----------T---GC--TATAA------------------------GGATAGGC------A-ATGG--AAATG---TTAACCGA-G--------TCA-TAATCAAGC----------TT--AGGCTTGGTATCC-T-------------ATT-ATTA-TTTACC---------AAAAGAATTCAGAA---TTAATATTGTAACATAGA--CGTAAA-----------------AAATCTAT--AAAACAACTTTTAACAACGGATCTCTTGGTTCTCGCATCGATGAAGAACGTAGCAAAGTGCGATAACTAGTGTGAATTGCATATTCAGTGAATCATCGAGTCTTTGAACGCAACTTGCGCTCATTGGTATTCCAAT-GAGCACGCCTGTTTCAGTATC--AAAACAAACCCTCTATC-CAA-------CTTTTTT----------GTTGA--ATAGGATGACTGAG-------AGTCTCTTGATT-----------------TATTTTAATCTTGAA-----CCTCTTGAAATGTACAAA-----GGC-----CTGAT---------------------------------CTTGTTTGAATGCCTGAA---C-TTTT-----TTTTAA--TATAAA-----------GAG--AAGCTCTT------------------GCGATAAAAC---------TGTGCT------G---G-----GGCCTCC-----------------C--AAA-T----------AAC-----ACTTCTT-----------TAAATT-----------TGATCTGAAATCAGGTGAGACTACCCGATTTCCCTAGTAACGGCGAGTGAAGAGGAAAGAGCTCAAAGTTGGAACCTGTTTGGCTTAGCTAAACCGGATTGTAAACTGTAGAAGTGTTTTCCAGACACGCCTGGTAAAAAAGTCCTTTGGAACAGGGCATCATAGAGGGTGAGAATCCCGTCATTGGCCAGAGCTGTT-GTCTTTTGTGATACATTTTCAAAGAGTCAGGTTGTTTGGGAATGCAGCCTAAATTGGGTGGTAAATCTCACCTAAAGCTAAATATTTGCGAGAGACCGATAGCGAACAAGTACCGTGAGGGAAAGATGAAAAGAACTTTGAAAAGAGAGTTAAACAGTATGTGAAATTGTTAAAAGGGAACCGTTTGGAGCCAGACTGGCTTAACTGTAATCAATCTAGGCTTTGGCCTGGATGCACTTGCGGTTTA-T-GCCGGCCAACGACAGTTTTGTTTGAGGGAAAAAATT-ACATTGAATGTGGCCC--TTC------G--GGGTGTTATAGCTTTGTAAAAAATACCTTGGACTGGACTGAGGAACGCAGTGAATGCC-TTT---A--GGCAAGATTGCTGGGTGCTTTCGCTAATAAATGCTAGAATTTCTGCTTC-GGGTGGTGCTAGTG---TTTAAAGGAGGAACTCGCTTAGTA-TATTTTTTA------TTCGCTTAGGTTGTTGGCTTAATGACTCTAAATGACCCGTCTTGAAACACGGACCAAGGAGTCCACCATAAGTGCGAGTATTTGGGTGACAAACCCATATGCGCAAGGAAACTGATTGATACGAAGGCTTTAAGCTGGCAGTATCACCCGGCGTTGACGTTTTATACTGAACTGACCGAGGTAAAGCACTTATGATGGGACCCGAAAGATGGTGAACTATGCCTGAATAGGGTGAAGCCGGAGGAAACTCCGGTGGAGGCTCGTAGCGATTCTGACGTGCAAATCGATCGTCAAATTTGGGTATAGGGGCGAAAGACTAATCGAACCATCTAGTAGCTGGTTCCTGCCGAAGTTTCCCTCAGGATAGCAGAAACTTATACGCAGTTTTATGAGGTAAAGCGAATGATTAGAGGCCTTGGGGACGAAATGTCCTTAACCTATTCTCAGCCACATCGAACTTGCCAAACCTGTTTATCACATTGGTACGTTGCA------GACATGTTATTTATCG---------TGATTCAATGTTTACTCATATGCAACCATATAGGTTTTTTGACCAAA------GTCAAGAAGATTCTCGAATGTGTTTGTTTTCAT-------------------------TGCTCGAAACTCAAAGTCGATGATGTATGTGTACACA---------------ATGAGAATTTC---ACGTATATATTTTAAA------CATTCTTTGCCCTCTA-----GACAAATCCTCGCTTCGAAAGAGCAAAGAAAATTACCGATGCCAAATCCAAACTTCGCG---CAGTTTGGGATCTTGCCAAAGCTAAAATGACCTGTGAAGGCAGTGATGA------------------AGTTGAAGGCGGATTAGAAGAAAAAGAAGAATTTGACAATGGCAAGCGCAAAAGCACTCATGGCGGTTGTGGCTAC----AAACAACCCCT-CATCCGTAAGGATG-----------GCTTAAAATTGTATGCTCA-----------ATTCCGTTCTAGTCCAGGAGATG-------------------------------------------------ATTCTGGAAACGAAGGACGC---------CAGC------------------AACTTACTGCTGCCAAAGTACTTCAAATCCTTAAAAATATCTCGGATAAAGATATCCGTGATATGGGTTTATCAGAAGAATTTGCTAGAC----------CTGAATGGATGATTACAAC-AGTTTTGCCTGTGCCTCC--------CCCTCAAGTTCGTCCTTCCATT------CAAATGGACGGCACCAGTCGTGGTGAAGATGATTTAA---CTCATAAATTGTCTGACGTTCTCAAGGCGAACGGTAACGTAAAACGTTGTGAATCTGAAGGTGCTCCAGTGCACGTTGTTCAAGAATTTGAGCAACT
>XG09777_10_1
GCGGAAGGATCATTAAATA----------------A--------------TTTGAGTATGCT----------------------------------------------------------------------------------------------------------------------------------------------------------------CTCTGCATATTTC-------TA-----------ATTTA-------------------CTGTGAA-CTG-TTTTA-CT---------GTTTAGCGTTTTGAGGGA--TGCTCATA-----------G---AC--TATAG------------------------GGATAGGT------C-TTTG--AGATG---TTAACCTA-G--------CTA-AAGTCAGGC----------TT--AGGCCTGGTATCCCA-------------ATTCATTA-TTTACC---------AAAAGAATTCAGAATT-TAATTATTGTAACATAAG--CGTAAA-----------------AAACTTAT--AAAACAACTTTTAACAACGGATCTCTTGGTTCTCGCATCGATGAAGAACGTAGCAAAGTGCGATAACTAGTGTGAATTGCATATTCAGTGAATCATCGAGTCTTTGAACGCATCTTGCGCTCAATGGTATTCCATT-GAGCACGCCTGTTTCAGTATC-AACAAC-AACCCAC-ATC-CACAA-----TTTTGCT-----------GTGA--ATGG---AATTGAG--------AATTTTCGGAT--------------TTATTTTTTAAGCT--GA-----GTTCTTTAAAACTAT-TA-----GGC-----CTGAA-----------------------------CTATTGTTCTTTTTAGCCTGAA---C-ATTT-----TTTTAA--TATAAA-----------GGA--ATGCTCTA----------------GTTATACAAGAC---------TATCTT----GGG---------GGCCTCC-----------------C--AAA-T----------AAATCTCTTTTTTTT-----------TAAACT-----------TGATCTGAAATCAGGTGGGATTACCCGATTTCCCTAGTAACGGCGAGTGAAGAGGAAAGAGCTCAAAGTTGGAACCTGTTTGGCTTAGCTAAACCGGATTGTAAACTGTAGAAGTGTTTTCCAGACACGCCTGGTAAAAAAGTCCTTTGGAACAGGGCATCATAGAGGGTGAGAATCCCGTCATTGGCCAGAGCTGTT-GTCTTTTGTGATACATTTTCAAAGAGTCAGGTTGTTTGGGAATGCAGCCTAAATTGGGTGGTAAATCTCACCTAAAGCTAAATATTTGCGAGAGACCGATAGCGAACAAGTACCGTGAGGGAAAGATGAAAAGAACTTTGAAAAGAGAGTTAAACAGTATGTGAAATTGTTAAAAGGGAACCGTTTGGAGCCAGACTGGCTTAATCGTAATCACTCTAGGCTTTGGCCTGGATGCACTTGCGGTTTA-T-GCCGGCCAACGACAGTTTTGTTTGAGGGAAAAAATT-ACATTGAATGTGGCCC--CTC------G--GGGTGTTATAGCTTTGTAAAAAATACCTTGGACGGGACTGAGGAACGCAGCGAATGCC-TTT---A--GGCGAAATTGCTGGGTGCTTGCGCTGATACATGCTAGAATTTCTGCTTC-GGGTGGTGCTAGTG---TGTAAAGGAGTAACCCGCCTAGTA-TATTTTTTA------TTCGCTTAGGTTGTTGGCTTAATGACTCTAAATGACCCGTCTTGAAACACGGACCAAGGAGTCCACCATTAGTGCAAGTATTTGGGTGACAAACCCATATGCGCAAGGAAACTGATTGATACGAAGGC-GCAAGCTGGCAGTATCACCCGGCGTTGACGTTTTATACTGAACTGACCGAGGTAAAGCACTAATGATGGGACCCGAAAGATGGTGAACTATGCCTGAATAGGGTGAAGCCGGAGGAAACTCCGGTGGAGGCTCGTAGCGATTCTGACGTGCAAATCGATCGTCAAATTTGGGTATAGGGGCGAAAGACTAATCGAACCATCTAGTAGCTGGTTCCTGCCGAAGTTTCCCTCAGGATAGCAGAAACTTATACGCAGTTTTATGAGGTAAAGCGAATGATTAGAGGCCTTGGGGACGAAATGTCCTTAACCTATTCTCAGACATATCGAATTAGCCAAGCCTGTTTATCATATTGGTAAGATGCCCGCAGCACATTAGAAATCATTGATATTTTGTTTTGTTTATCATCATTATGTCAATATCTATTAGGTTTCTTGACCAAA------GTAAAGAAAATCCTTGAATGTGTTTGCTTTCAT-------------------------TGTTCCAAGCTCAAAGTGGATGATGTAAGTATTAAAAAATTAAAATATATAAAAAGTCGCGTC-AGATGTAACAATAACTAACCCGCGCAATTTTTTTTAATTCATAGTCAAAC--CCTCGATTCATTAGAGCTAGAAAGATCACTGATGCAAAGACGAAGCTTCGTG---CTGTTTGGGATCTCGCCAAGACAAAAATGACTTGTGAAGGTAGCGATGA------------------AACTGAAGACGGCATAGAAGAAAAGGAGGAGTTTGACAGCGGAAAGCGTAAAAGCACTCACGGTGGTTGTGGTTAT----AAGCAACCCTTG-ATTCGTAAAGATG-----------GTTTGAAGCTCTATGCACA-----------ATTCCGCGCAAGTGCTGGCGATG----------------------------------------------------------ATAATGGAGGTGAAGGCAGACAAC------------------AGTTAACTGCTGCCAAGGTCTTACAAATCTTGAAGAATATCTCTGATCAAGATATTCGTGATATGGGTTTATCTGAGGAATTTGCAAGAC----------CTGAATGGATGATTACTACT-GTCTTGCCTGTTCCTCC--------TCCACAAGTGCGTCCTTCTATT------CAAATGGATGGTACCAGTCGTGGTGAAGATGATTTGA---CCCACAAATTATCTGATGTCTTGAAGGCAAACGCCAACGTAAGACGTTGTGAATCCGAAGGTGCTCCTGTGCACGTTGTTCAAGAATTCGAACAACT
>XG09777_10_2
GCGGAAGGATCATTAAATA----------------A--------------TTTGAGTATGCT----------------------------------------------------------------------------------------------------------------------------------------------------------------CTCTGCATATTTC-------TA-----------ATTTA-------------------CTGTGAA-CTG-TTTTA-CT---------GTTTAGCGTTTTGAGGGA--TGCTCATA-----------G---AC--TATAG------------------------GGATAGGT------C-TTTG--AGATG---TTAACCTA-G--------CTA-AAGTCAGGC----------TT--AGGCCTGGTATCCCA-------------ATTCATTA-TTTACC---------AAAAGAATTCAGAATT-TAATTATTGTAACATAAG--CGTAAA-----------------AAACTTAT--AAAACAACTTTTAACAACGGATCTCTTGGTTCTCGCATCGATGAAGAACGTAGCAAAGTGCGATAACTAGTGTGAATTGCATATTCAGTGAATCATCGAGTCTTTGAACGCATCTTGCGCTCAATGGTATTCCATT-GAGCACGCCTGTTTCAGTATC-AACAAC-AACCCAC-ATC-CACAA-----TTTTGCT-----------GTGA--ATGG---AATTGAG--------AATTTTCGGAT--------------TTATTTTTTAAGCT--GA-----GTTCTTTAAAACTAT-TA-----GGC-----CTGAA-----------------------------CTATTGTTCTTTTTAGCCTGAA---C-ATTT-----TTTTAA--TATAAA-----------GGA--ATGCTCTA----------------GTTATACAAGAC---------TATCTT----GGG---------GGCCTCC-----------------C--AAA-T----------AAATCTCTTTTTTTT-----------TAAACT-----------TGATCTGAAATCAGGTGGGATTACCCGATTTCCCTAGTAACGGCGAGTGAAGAGGAAAGAGCTCAAAGTTGGAACCTGTTTGGCTTAGCTAAACCGGATTGTAAACTGTAGAAGTGTTTTCCAGACACGCCTGGTAAAAAAGTCCTTTGGAACAGGGCATCATAGAGGGTGAGAATCCCGTCATTGGCCAGAGCTGTT-GTCTTTTGTGATACATTTTCAAAGAGTCAGGTTGTTTGGGAATGCAGCCTAAATTGGGTGGTAAATCTCACCTAAAGCTAAATATTTGCGAGAGACCGATAGCGAACAAGTACCGTGAGGGAAAGATGAAAAGAACTTTGAAAAGAGAGTTAAACAGTATGTGAAATTGTTAAAAGGGAACCGTTTGGAGCCAGACTGGCTTAATCGTAATCACTCTAGGCTTTGGCCTGGATGCACTTGCGGTTTA-T-GCCGGCCAACGACAGTTTTGTTTGAGGGAAAAAATT-ACATTGAATGTGGCCC--CTC------G--GGGTGTTATAGCTTTGTAAAAAATACCTTGGACGGGACTGAGGAACGCAGCGAATGCC-TTT---A--GGCGAAATTGCTGGGTGCTTGCGCTGATACATGCTAGAATTTCTGCTTC-GGGTGGTGCTAGTG---TGTAAAGGAGTAACCCGCCTAGTA-TATTTTTTA------TTCGCTTAGGTTGTTGGCTTAATGACTCTAAATGACCCGTCTTGAAACACGGACCAAGGAGTCCACCATTAGTGCAAGTATTTGGGTGACAAACCCATATGCGCAAGGAAACTGATTGATACGAAGGC-GCAAGCTGGCAGTATCACCCGGCGTTGACGTTTTATACTGAACTGACCGAGGTAAAGCACTAATGATGGGACCCGAAAGATGGTGAACTATGCCTGAATAGGGTGAAGCCGGAGGAAACTCCGGTGGAGGCTCGTAGCGATTCTGACGTGCAAATCGATCGTCAAATTTGGGTATAGGGGCGAAAGACTAATCGAACCATCTAGTAGCTGGTTCCTGCCGAAGTTTCCCTCAGGATAGCAGAAACTTATACGCAGTTTTATGAGGTAAAGCGAATGATTAGAGGCCTTGGGGACGAAATGTCCTTAACCTATTCTCAGACATATCGAATTAGCCAAGCCTGTTTATCATATTGGTAAGATGCCCGCAGCACATTAGAAATCATTGATATTTTGTTTTGTTTATCATCATTATGTCAATATCTATTAGGTTTCTTGACCAAA------GTAAAGAAAATCCTTGAATGTGTTTGCTTTCAT-------------------------TGTTCCAAGCTCAAAGTGGATGATGTAAGTATTAAAAAATTAAAATATATAAAAAGTCGCGTC-AGATGTAACAATAACTAACCCGCGCAATTTTTTTTAATTCATAGTCAAAC--CCTCGATTCATTAGAGCTAGAAAGATCACTGATGCAAAGACGAAGCTTCGTG---CTGTTTGGGATCTCGCCAAGACAAAAATGACTTGTGAAGGTAGCGATGA------------------AACTGAAGACGGCATAGAAGAAAAGGAGGAGTTTGACAGCGGAAAGCGTAAAAGCACTCACGGTGGTTGTGGTTAT----AAGCAACCCTTG-ATTCGTAAAGATG-----------GTTTGAAGCTCTATGCACA-----------ATTCCGCGCAAGTGCTGGCGATG----------------------------------------------------------ATAATGGAGGTGAAGGCAGACAAC------------------AGTTAACTGCTGCCAAGGTCTTACAAATCTTGAAGAATATCTCTGATCAAGATATTCGTGATATGGGTTTATCTGAGGAATTTGCAAGAC----------CTGAATGGATGATTACTACT-GTCTTGCCTGTTCCTCC--------TCCACAAGTGCGTCCTTCTATT------CAAATGGATGGTACCAGTCGTGGTGAAGATGATTTGA---CCCACAAATTATCTGATGTCTTGAAGGCAAACGCCAACGTAAGACGTTGTGAATCCGAAGGTGCTCCTGTGCACGTTGTTCAAGAATTCGAACAACT
>XG09597_11_1
GCGGAAGGATCATTAAATA----------------A--------------TTTGAATTTTTT--------------------------------------------------------------------------------------------------------------------------------------------------------------TTAAAAAAAAATTTC-------TA-----------ATTTA-------------------CTGTGAA-CTG-TATTA-TT---------GTTCAGCGCTTTGAGAGA--TGCTCTTT-----------G---GC--CATAG------------------------GGATAGGC------C-GCTG--AGATG---TTAATCTA-G--------CTG-AAGTCAGGC----------TT--AGGCCTGGTATCC-T-------------ATTAATTA-TTTACC---------AAAAGAATTCAGAA---TTATTATTGTAACATAAG--CGTAAA-----------------AAACTTAT--AAAACAACTTTTAACAACGGATCTCTTGGTTCTCGCATCGATGAAGAACGTAGCAAAGTGCGATAACTAGTGTGAATTGCATATTCAGTGAATCATCGAGTCTTTGAACGCATCTTGCGCTCAATGGTATTCCATT-GAGCACGCCTGTTTCAGTATC-AAAAAC-ACCCCAC-ATC-CACAA-----TTTTTGT----------TGTGA--ATGG---AATTGAG--------AGTTTTCGGTT---------------TTTTTTTTAAGCT--GA-----TCTCTTTAAAATAAT-TA-----GGC-----CTGAA------------------------------CTTTTGTTCTTTCTGCCTGAA---C-ATTT-----TTTTAA--TATAAA-----------GGA--ATGCTCTA------------------GTATAAAGAC------TAATCTCTG------G---------GGCCTCC-----------------C--AAA-T----------AAA-----ACATTCT-----------TAAACT-----------TGATCTGAAATCAGGTGGGATTACCCGATTTCCCTAGTAACGGCGAGTGAAGAGGAAAGAGCTCAAAGTTGGAACCTGTTTGGCTTAGCTAAACCGGATTGTAAACTGTAGAAGTGTTTTCCAGACACGCCTGGTAAAAAAGTCCTTTGGAACAGGGCATCATAGAGGGTGAGAATCCCGTCATTGGCCAGAGCTGTT-GTCTTTTGTGATACATTTTCAAAGAGTCAGGTTGTTTGGGAATGCAGCCTAAATTGGGTGGTAAATCTCACCTAAAGCTAAATATTTGCGAGAGACCGATAGCGAACAAGTACCGTGAGGGAAAGATGAAAAGAACTTTGAAAAGAGAGTTAAACAGTATGTGAAATTGTTAAAAGGGAACCGTTTGGAGCCAGACTGGCTTAATCGTAATCACTCTAGGCTTTGGCCTGGATGCACTTGCGGTTTA-T-GCCGGCCAACGACAGTTTTGCTTGAGGGAAAAAACT-ACATTGAATGTGGCCC--TTC------G--GGGTGTTATAGCTTTGTAGAAAATACCTTGGGCGGGACTGAGGAACGCAGTGAATGCC-TTT---A--GGCAAGATTGCTGAGTGCTTGCGCTGATACATGCTAGAATTTCTGCTTC-GGGTGGTGCTAGTG---TGTAAAGGAGTAACTCGCTTAGTA-TATTTTTTA------TTCGCTTAGGTTGTTGGCTTAATGACTCTAAATGACCCGTCTTGAAACACGGACCAAGGAGTCCACCATTAGTGCGAGTATTTGGGTGACAAACCCATATGCGCAAGGAAACTGATTGATACGAAGGC-GCAAGCTGGCAGTATCACCCGGCGTTGACGTTTTATACTGAACTGACCGAGGTAAAGCACTAATGATGGGACCCGAAAGATGGTGAACTATGCCTGAATAGGGTGAAGCCGGAGGAAACTCCGGTGGAGGCTCGTAGCGATTCTGACGTGCAAATCGATCGTCAAATTTGGGTATAGGGGCGAAAGACTAATCGAACCATCTAGTAGCTGGTTCCTGCCGAAGTTTCCCTCAGGATAGCAGAAACTTATACGCAGTTTTATGAGGTAAAGCGAATGATTAGAGGCCTTGGGGACGAAATGTCCTTAACCTATTCTCAGGCCACATCGAACTGCCAAACCTGTTTATCACATTGGTACGTTGCA------GACATGTTATTTATCG---------TGATTCAATGTTTACTCATATGCAACCATATAGGTTTTTTGACCAAA------GTCAAGAAGATTCTCGAATGTGTTTGTTTTCAT-------------------------TGCTCGAAACTCAAAGTCGATGATGTATGTGTACACA---------------ATGAGAATTTC---ACGTATATATTTTAAA------CATTCTTTGCCCTCTA-----GACAAATCCTCGCTTCGAAAGAGCAAAGAAAATTACCGATGCCAAATCCAAACTTCGCG---CAGTTTGGGATCTTGCCAAAGCTAAAATGACCTGTGAAGGCAGTGATGA------------------AGTTGAAGGCGGATTAGAAGAAAAAGAAGAATTTGACAATGGCAAGCGCAAAAGCACTCATGGCGGTTGTGGCTAC----AAACAACCCCT-CATCCGTAAGGATG-----------GCTTAAAATTGTATGCTCA-----------ATTCCGTTCTAGTCCAGGAGATG-------------------------------------------------ATTCTGGAAACGAAGGACGC---------CAGC------------------AACTTACTGCTGCCAAAGTACTTCAAATCCTTAAAAATATCTCGGATAAAGATATCCGTGATATGGGTTTATCAGAAGAATTTGCTAGAC----------CTGAATGGATGATTACAAC-AGTTTTGCCTGTGCCTCC--------CCCTCAAGTTCGTCCTTCCATT------CAAATGGACGGCACCAGTCGTGGTGAAGATGATTTAA---CTCATAAATTGTCTGACGTTCTCAAGGCGAACGGTAACGTAAAACGTTGTGAATCTGAAGGTGCTCCAGTGCACGTTGTTCAAGAATTTGAGCAACT
>XG09597_11_2
GCGGAAGGATCATTAAATA----------------A--------------TTTGAATTTTTT--------------------------------------------------------------------------------------------------------------------------------------------------------------TTAAAAAAAAATTTC-------TA-----------ATTTA-------------------CTGTGAA-CTG-TATTA-TT---------GTTCAGCGCTTTGAGAGA--TGCTCTTT-----------G---GC--CATAG------------------------GGATAGGC------C-GCTG--AGATG---TTAATCTA-G--------CTG-AAGTCAGGC----------TT--AGGCCTGGTATCC-T-------------ATTAATTA-TTTACC---------AAAAGAATTCAGAA---TTATTATTGTAACATAAG--CGTAAA-----------------AAACTTAT--AAAACAACTTTTAACAACGGATCTCTTGGTTCTCGCATCGATGAAGAACGTAGCAAAGTGCGATAACTAGTGTGAATTGCATATTCAGTGAATCATCGAGTCTTTGAACGCATCTTGCGCTCAATGGTATTCCATT-GAGCACGCCTGTTTCAGTATC-AAAAAC-ACCCCAC-ATC-CACAA-----TTTTTGT----------TGTGA--ATGG---AATTGAG--------AGTTTTCGGTT---------------TTTTTTTTAAGCT--GA-----TCTCTTTAAAATAAT-TA-----GGC-----CTGAA------------------------------CTTTTGTTCTTTCTGCCTGAA---C-ATTT-----TTTTAA--TATAAA-----------GGA--ATGCTCTA------------------GTATAAAGAC------TAATCTCTG------G---------GGCCTCC-----------------C--AAA-T----------AAA-----ACATTCT-----------TAAACT-----------TGATCTGAAATCAGGTGGGATTACCCGATTTCCCTAGTAACGGCGAGTGAAGAGGAAAGAGCTCAAAGTTGGAACCTGTTTGGCTTAGCTAAACCGGATTGTAAACTGTAGAAGTGTTTTCCAGACACGCCTGGTAAAAAAGTCCTTTGGAACAGGGCATCATAGAGGGTGAGAATCCCGTCATTGGCCAGAGCTGTT-GTCTTTTGTGATACATTTTCAAAGAGTCAGGTTGTTTGGGAATGCAGCCTAAATTGGGTGGTAAATCTCACCTAAAGCTAAATATTTGCGAGAGACCGATAGCGAACAAGTACCGTGAGGGAAAGATGAAAAGAACTTTGAAAAGAGAGTTAAACAGTATGTGAAATTGTTAAAAGGGAACCGTTTGGAGCCAGACTGGCTTAATCGTAATCACTCTAGGCTTTGGCCTGGATGCACTTGCGGTTTA-T-GCCGGCCAACGACAGTTTTGCTTGAGGGAAAAAACT-ACATTGAATGTGGCCC--TTC------G--GGGTGTTATAGCTTTGTAGAAAATACCTTGGGCGGGACTGAGGAACGCAGTGAATGCC-TTT---A--GGCAAGATTGCTGAGTGCTTGCGCTGATACATGCTAGAATTTCTGCTTC-GGGTGGTGCTAGTG---TGTAAAGGAGTAACTCGCTTAGTA-TATTTTTTA------TTCGCTTAGGTTGTTGGCTTAATGACTCTAAATGACCCGTCTTGAAACACGGACCAAGGAGTCCACCATTAGTGCGAGTATTTGGGTGACAAACCCATATGCGCAAGGAAACTGATTGATACGAAGGC-GCAAGCTGGCAGTATCACCCGGCGTTGACGTTTTATACTGAACTGACCGAGGTAAAGCACTAATGATGGGACCCGAAAGATGGTGAACTATGCCTGAATAGGGTGAAGCCGGAGGAAACTCCGGTGGAGGCTCGTAGCGATTCTGACGTGCAAATCGATCGTCAAATTTGGGTATAGGGGCGAAAGACTAATCGAACCATCTAGTAGCTGGTTCCTGCCGAAGTTTCCCTCAGGATAGCAGAAACTTATACGCAGTTTTATGAGGTAAAGCGAATGATTAGAGGCCTTGGGGACGAAATGTCCTTAACCTATTCTCAGGCCACATCGAACTGCCAAACCTGTTTATCACATTGGTACGTTGCA------GACATGTTATTTATCG---------TGATTCAATGTTTACTCATATGCAACCATATAGGTTTTTTGACCAAA------GTCAAGAAGATTCTCGAATGTGTTTGTTTTCAT-------------------------TGCTCGAAACTCAAAGTCGATGATGTATGTGTACACA---------------ATGAGAATTTC---ACGTATATATTTTAAA------CATTCTTTGCCCTCTA-----GACAAATCCTCGCTTCGAAAGAGCAAAGAAAATTACCGATGCCAAATCCAAACTTCGCG---CAGTTTGGGATCTTGCCAAAGCTAAAATGACCTGTGAAGGCAGTGATGA------------------AGTTGAAGGCGGATTAGAAGAAAAAGAAGAATTTGACAATGGCAAGCGCAAAAGCACTCATGGCGGTTGTGGCTAC----AAACAACCCCT-CATCCGTAAGGATG-----------GCTTAAAATTGTATGCTCA-----------ATTCCGTTCTAGTCCAGGAGATG-------------------------------------------------ATTCTGGAAACGAAGGACGC---------CAGC------------------AACTTACTGCTGCCAAAGTACTTCAAATCCTTAAAAATATCTCGGATAAAGATATCCGTGATATGGGTTTATCAGAAGAATTTGCTAGAC----------CTGAATGGATGATTACAAC-AGTTTTGCCTGTGCCTCC--------CCCTCAAGTTCGTCCTTCCATT------CAAATGGACGGCACCAGTCGTGGTGAAGATGATTTAA---CTCATAAATTGTCTGACGTTCTCAAGGCGAACGGTAACGTAAAACGTTGTGAATCTGAAGGTGCTCCAGTGCACGTTGTTCAAGAATTTGAGCAACT
>XG00398_8_1
GCGGAAGGATCATTAAATAAGAAATGTTGA--------------------TTTGATTTATCA------------------------------------------------------------------------------------------------------------------------------------------------------------------------------------AATCAATAATAATTATTA-------------------CTGTGAA-CTG-TATTA-TT---------ATTTAACAT-TTGAGGGA-ATGTTCCCG---------CTACTCGC--TATAA------------------------GGATAGGCGAGTGATATGGG--AAATG---TTAACCCGAG--------TTA-AAGTCAGGC---------CTTTTAGGCCTGGTATCC-T-------------ATTAATTATTTTACC---------AAAAGAATTCAGAAT--AAAATATTGTAACATAGA--CTTAAA-----------------AAATCTAT--AAAACAACTTTTAACAACGGATCTCTTGGTTCTCGCATCGATGAAGAACGTAGCAAAGTGCGATAACTAGTGTGAATTGCATATTCAGTGAATCATCGAGTCTTTGAACGCAACTTGCGCTCATTGGTATTCCAAT-GAGCACGCCTGTTTCAGTATC-AAAAAA-ACCCCACTATCTCAAAT-----TTTTGTT---------TGATGA--ATAGGAATATTGAG-------CGTCTCTTAGTG---------------TCTTTATTGACCGAGAA-----CCGCTTGAAAACTACCAA-----GGC-----CAAAG---------------------------CTTTATAGTTTGATTTCGCCTAAAAACTTTTTT-----TTTTAA--TATAAA-----------AGAGGAAGCTTTA-------------------AGCGAGAACTATCATAATAGTATT-----TG---------GGCCTCT-----------------C--AAA-T----------AAT--------TTTT-----------TAAATTT----------TGATCTGAAATCAGGCGGGATTACCCGATTTCCCTAGTAACGGCGAGTGAAGAGGAAAGAGCTCAAAGTTGGAACCTATTTGGCTTAGCTAAATCGGATTGTAAACTGTAGAAACATTTTCCAGGCGCACCAAGTAAAAAAGTCCTTTGGAACAGGGCATCATAGAGGGTGAGAATCCCGTCTTTGGCTTGAGTAGTC-GTCTATTGTGATATGTTTTCAAAGAGTCAGGTTGTTTGGGAATGCAGCCTAAATTGGGTGGTAAATCTCACCTAAAGCTAAATATTTGCGAGAGACCGATAGCGAACAAGTACCGTGAGGGAAAGATGAAAAGAACTTTGAAAAGAGAGTTAAACAGTATGTGAAATTGTTAAAAGGGAACCGTTTGGTGCCAGACTGGCTTAACTGTAATCAATCTAGGATTCGTCTTGGATGCACTTGCAGTTTC-T-GCCTGCCAACAACAGTTTGACTTGGAGGAAAAAATT-ATTAGGAATGTGGCCT--TTC------G--AGGTGTTATAGCCTTTT--ATCATACTCTGGGTTGGACTGAGGATCGCAGTGAATGCTCTTT---AG-GGCAAGATTGCTTGGCGCTTCCGCTAATAAATGTTAGAATTTCTGCTTT-GGGTGGTGCTAATG---TTTAAAGGAGGAACCCGTTAGGTA-TATTTTTTA------TTCGCTTAGGTTGTTGGCTTAATGACACTAAATGACCCGTCTTGAAACACGGACCAAGGAGTCCACCATAAGTGCAAGTATTTGGGTGACAAACCCATATGCGTAAGGAAACTGATTGATACGAAAGC-TTTTGCTGGCAGTATCACCCGGCGCTGACGTTTTATACTGAATTGACCGCGGTTAAGCACTTATGATGGGACCCGAAAGATGGTGAACTATGCCTGAATAGGGTGAAGCCAGAGGAAACTCTGGTGGAGGCTCGTAGCGATTCTGACGTGCAAATCGATCGTCAAATTTGGGTATAGGGGCGAAAGACTAATCGAACCATCTAGTAGCTGGTTCCTGCCGAAGTTTCCCTCAGGATAGCAAAAACTTAAAAGCAGTTTTATGAGGTAAAGCGAATGATTAGAGGCCTTGGGGACGAAATGTCCTTAACCTATTCTCAGCCACATCGAACTTGCCAAACCTGTTTATCACATTGGTACGTTGCA------GACATGTTATTTATCG---------TGATTCAATGTTTACTCATATGCAACCATATAGGTTTTTTGACCAAA------GTCAAGAAGATTCTCGAATGTGTTTGTTTTCAT-------------------------TGCTCGAAACTCAAAGTCGATGATGTATGTGTACACA---------------ATGAGAATTTC---ACGTATATATTTTAAA------CATTCTTTGCCCTCTA-----GACAAATCCTCGCTTCGAAAGAGCAAAGAAAATTACCGATGCCAAATCCAAACTTCGCG---CAGTTTGGGATCTTGCCAAAGCTAAAATGACCTGTGAAGGCAGTGATGA------------------AGTTGAAGGCGGATTAGAAGAAAAAGAAGAATTTGACAATGGCAAGCGCAAAAGCACTCATGGCGGTTGTGGCTAC----AAACAACCCCT-CATCCGTAAGGATG-----------GCTTAAAATTGTATGCTCA-----------ATTCCGTTCTAGTCCAGGAGATG-------------------------------------------------ATTCTGGAAACGAAGGACGC---------CAGC------------------AACTTACTGCTGCCAAAGTACTTCAAATCCTTAAAAATATCTCGGATAAAGATATCCGTGATATGGGTTTATCAGAAGAATTTGCTAGAC----------CTGAATGGATGATTACAAC-AGTTTTGCCTGTGCCTCC--------CCCTCAAGTTCGTCCTTCCATT------CAAATGGACGGCACCAGTCGTGGTGAAGATGATTTAA---CTCATAAATTGTCTGACGTTCTCAAGGCGAACGGTAACGTAAAACGTTGTGAATCTGAAGGTGCTCCAGTGCACGTTGTTCAAGAATTTGAGCAACT
>XG00398_8_2
GCGGAAGGATCATTAAATAAGAAATGTTGA--------------------TTTGATTTATCA------------------------------------------------------------------------------------------------------------------------------------------------------------------------------------AATCAATAATAATTATTA-------------------CTGTGAA-CTG-TATTA-TT---------ATTTAACAT-TTGAGGGA-ATGTTCCCG---------CTACTCGC--TATAA------------------------GGATAGGCGAGTGATATGGG--AAATG---TTAACCCGAG--------TTA-AAGTCAGGC---------CTTTTAGGCCTGGTATCC-T-------------ATTAATTATTTTACC---------AAAAGAATTCAGAAT--AAAATATTGTAACATAGA--CTTAAA-----------------AAATCTAT--AAAACAACTTTTAACAACGGATCTCTTGGTTCTCGCATCGATGAAGAACGTAGCAAAGTGCGATAACTAGTGTGAATTGCATATTCAGTGAATCATCGAGTCTTTGAACGCAACTTGCGCTCATTGGTATTCCAAT-GAGCACGCCTGTTTCAGTATC-AAAAAA-ACCCCACTATCTCAAAT-----TTTTGTT---------TGATGA--ATAGGAATATTGAG-------CGTCTCTTAGTG---------------TCTTTATTGACCGAGAA-----CCGCTTGAAAACTACCAA-----GGC-----CAAAG---------------------------CTTTATAGTTTGATTTCGCCTAAAAACTTTTTT-----TTTTAA--TATAAA-----------AGAGGAAGCTTTA-------------------AGCGAGAACTATCATAATAGTATT-----TG---------GGCCTCT-----------------C--AAA-T----------AAT--------TTTT-----------TAAATTT----------TGATCTGAAATCAGGCGGGATTACCCGATTTCCCTAGTAACGGCGAGTGAAGAGGAAAGAGCTCAAAGTTGGAACCTATTTGGCTTAGCTAAATCGGATTGTAAACTGTAGAAACATTTTCCAGGCGCACCAAGTAAAAAAGTCCTTTGGAACAGGGCATCATAGAGGGTGAGAATCCCGTCTTTGGCTTGAGTAGTC-GTCTATTGTGATATGTTTTCAAAGAGTCAGGTTGTTTGGGAATGCAGCCTAAATTGGGTGGTAAATCTCACCTAAAGCTAAATATTTGCGAGAGACCGATAGCGAACAAGTACCGTGAGGGAAAGATGAAAAGAACTTTGAAAAGAGAGTTAAACAGTATGTGAAATTGTTAAAAGGGAACCGTTTGGTGCCAGACTGGCTTAACTGTAATCAATCTAGGATTCGTCTTGGATGCACTTGCAGTTTC-T-GCCTGCCAACAACAGTTTGACTTGGAGGAAAAAATT-ATTAGGAATGTGGCCT--TTC------G--AGGTGTTATAGCCTTTT--ATCATACTCTGGGTTGGACTGAGGATCGCAGTGAATGCTCTTT---AG-GGCAAGATTGCTTGGCGCTTCCGCTAATAAATGTTAGAATTTCTGCTTT-GGGTGGTGCTAATG---TTTAAAGGAGGAACCCGTTAGGTA-TATTTTTTA------TTCGCTTAGGTTGTTGGCTTAATGACACTAAATGACCCGTCTTGAAACACGGACCAAGGAGTCCACCATAAGTGCAAGTATTTGGGTGACAAACCCATATGCGTAAGGAAACTGATTGATACGAAAGC-TTTTGCTGGCAGTATCACCCGGCGCTGACGTTTTATACTGAATTGACCGCGGTTAAGCACTTATGATGGGACCCGAAAGATGGTGAACTATGCCTGAATAGGGTGAAGCCAGAGGAAACTCTGGTGGAGGCTCGTAGCGATTCTGACGTGCAAATCGATCGTCAAATTTGGGTATAGGGGCGAAAGACTAATCGAACCATCTAGTAGCTGGTTCCTGCCGAAGTTTCCCTCAGGATAGCAAAAACTTAAAAGCAGTTTTATGAGGTAAAGCGAATGATTAGAGGCCTTGGGGACGAAATGTCCTTAACCTATTCTCAGCCACATCGAACTTGCCAAACCTGTTTATCACATTGGTACGTTGCA------GACATGTTATTTATCG---------TGATTCAATGTTTACTCATATGCAACCATATAGGTTTTTTGACCAAA------GTCAAGAAGATTCTCGAATGTGTTTGTTTTCAT-------------------------TGCTCGAAACTCAAAGTCGATGATGTATGTGTACACA---------------ATGAGAATTTC---ACGTATATATTTTAAA------CATTCTTTGCCCTCTA-----GACAAATCCTCGCTTCGAAAGAGCAAAGAAAATTACCGATGCCAAATCCAAACTTCGCG---CAGTTTGGGATCTTGCCAAAGCTAAAATGACCTGTGAAGGCAGTGATGA------------------AGTTGAAGGCGGATTAGAAGAAAAAGAAGAATTTGACAATGGCAAGCGCAAAAGCACTCATGGCGGTTGTGGCTAC----AAACAACCCCT-CATCCGTAAGGATG-----------GCTTAAAATTGTATGCTCA-----------ATTCCGTTCTAGTCCAGGAGATG-------------------------------------------------ATTCTGGAAACGAAGGACGC---------CAGC------------------AACTTACTGCTGCCAAAGTACTTCAAATCCTTAAAAATATCTCGGATAAAGATATCCGTGATATGGGTTTATCAGAAGAATTTGCTAGAC----------CTGAATGGATGATTACAAC-AGTTTTGCCTGTGCCTCC--------CCCTCAAGTTCGTCCTTCCATT------CAAATGGACGGCACCAGTCGTGGTGAAGATGATTTAA---CTCATAAATTGTCTGACGTTCTCAAGGCGAACGGTAACGTAAAACGTTGTGAATCTGAAGGTGCTCCAGTGCACGTTGTTCAAGAATTTGAGCAACT
