# Supplementary material for: Unveiling Species Diversity Within Early-Diverging Fungi from China IX: Four New Species of Mucor (Mucoromycota)
Source: J Fungi (Basel). 2025 Sep 19;11(9):682. doi: 10.3390/jof11090682 (PMC12470528; doi:10.3390/jof11090682)
Supplement: Supplementary file 1 [file jof-11-00682-s001.zip › Table S2.xlsx]

## Sheet: Sheet2
Species	Colonies	Hyphae	Sporangiophores	Sporangia	Collars	Columellae	Sporangiospores	Chlamydospores	Zygospores	Reference
M. abortisporangium	PDA: 27 °C 7 d 7 days 80 mm diam., initially white, gradually becoming Cinnamon-Drab, foccose, irregular at margin	branched, 2.0–10.0 μm diam.	erect or slightly curved, unbranched	Fertile: globose, 19.0–30.0 μm diam.; Aborted: laterally formed on aerial hyphae.	absent	subglobose or globose, 11.0–25.5 × 10.5–24.0 μm	fusiform or ellipsoid, with droplets, 4.5–5.5 × 2.0–3.0 μm	in chains, cylindrical, ellipsoid, ovoid, subglobose, globose or irregular, 5.0–22.5 × 6.5–15.5 μm	unknown	[27]
M. amphisporus	PDA: 27 °C 9 d 60 mm diam., more than 20 mm high, foccose, white, reverse Light Yellow	always unbranched, substrate hyphae abundant, usually swollen, 9.5–23.5 μm diam.	erect or slightly bent, unbranched, generally constricted.	Fertile: globose, 38.0–77.5 μm diam.	distinct and large	subglobose and globose, 17.0–58.5 × 11.5–57.5 μm	two kinds: cylindrical and constricted in the middle, 5.5–9.5 × 2.5–4.0 μm, and globose, 4.0–6.0 μm diam.	absent	unknown	[27]
M. breviphorus	PDA: 27 °C 12 d 65 mm diam., less than 5 mm high, initially white, gradually becoming Pale Yellow-Orange with age, granulate, regular at margin	simply branched, aseptate when juvenile, septate with age, 5.5–19.5 μm diam.	erect or recumbent, long or short, unbranched, simply branched or sympodial, always septate below , slightly constricted on the top	Fertile: mostly globose, occasionally pigmented, 17.0–52.5 μm diam. but rough	present, always distinct, rarely small	hemispherical or globose, 13.0–42.5 × 13.0–36.5 μm	mainly ovoid or fusiform, rarely subglobose, globose or irregular, 4.0–10.5 × 2.5–7.5 μm, or 7.0–8.5 μm diam.	absent	unknown	[27]
M. brunneolus	PDA: 27 °C 4 d 90 mm diam., more than 10 mm high, foccose, initially white, soon becoming Sulphur Yellow	unbranched, 4.6–16.0 μm diam.	erect or bent, unbranched.	Fertile: globose, 40.5–63.0 μm diam.	small, or absent	conical, ovoid, subglobose and globose, 15.5–40.0 × 14.0–40.0 μm	mainly fusiform, rarely ovoid and cylindrical, 2.5–7.0 × 1.0–3.5 μm	absent	unknown	[27]
M. changshaensis	PDA: 27 °C 8 d 90 mm diam., at frst Light Yellow, soon becoming Strontian Yellow, foccose, granulate, irregular at margin	branched, aseptate when juvenile, septate with age, 4.5–15.0 μm diam.	erect or bent, unbranched or repeatedly branched, sometimes slightly constricted at the top	Fertile: globose, 23.5–52.0 μm diam.	always present	subglobose to globose, 10.0–28.5 × 10.5–28.0 μm	ovoid to subglobose, 4.0–7.0 × 3.0–5.0 μm	in chains, variable in shape, cylindrical, ellipsoid, ovoid or irregular, 8.5–20.0 × 7.0–16.5 μm, or globose, 8.5–14.0 μm diam.	unknown	[27]
M. chlamydosporus	PDA: 27 °C 7 d, 70 mm diam., floccose, initially white,becoming Pale Yellow-Orange when mature	branched, aseptate when juvenile, septate with age, 3.5–13.5 μm diam.	erect, simple and unbranched, or sympodial, septate, slightly constricted	Fertile: subglobose or globose; Aborted: globose, 10.0–53.0 μm diam.	rarely present	mostly globose, occasionally subglobose, 7.5–24.0 μm diam.	ellipsoid or ovoid, 4.0–7.5 × 2.5–3.5 μm	irregular, 10.5–16.0 μm long and 8.5–13.5 μm wide	unknown	[27]
M. chuxiongensis	PDA: 25 °C 7 d 68 mm diam., 3 mm height, white with a cottony aspect, irregular edges, yellowish reverse and a fishy smell	branched, thin-walled, young aseptate, becoming septate when old, and 4–16 µm diam.	are not ramified, 4–14 µm wide, erect, some bending, soon collapsing.	Fertile: globose and subglobose to lightly depressed, 18–55 µm diam.		elongated-conical, cylindrical, non-collapsing, 11–19.5 × 3.5–10.5 µm, majority with 12–15 × 5.0–8.5 µm	mostly ellipsoidal and cylindrical to reniform, some irregular, with a droplet at each end, 4.5–6.5×2.0–2.5µm	single or in chains up to more than 50 , hyaline, globose, 3–19 µm diam.; cylindrical or irregular, 3–19 × 3–16 µm	not observed	[58]
M. donglingensis	PDA: 27 °C 5 d, 90 mm diam., foccose, at frst white, soon becoming Naphthalene Yellow to Citron Yellow	branched, 6.5–16.5 μm diam.	erect, unbranched, slightly constricted at the top	Fertile: globose, 39.5–55.0 μm diam.	absent	globose to subglobose, 19.5–49.5 × 20.0–44.5 μm	oblong to ovoid, hyaline or subhyaline, 2.5–8.0 × 1.0–4.5 μm	in chains, ellipsoid, oblong, ovoid, subglobose, globose or irregular, 11.0–33.5 × 6.5–15.5 μm, or 15.0–24.5 μm diam.	unknown	[27]
M. floccosus	PDA: 27 °C 7 d, 90 mm diam., broadly lobed and concentrically zonate, at frst white, gradually becoming Light Gray, foccose	branched, aseptate when juvenile, septate with age, 3.0–13.0 μm diam.	erect, straight or bent, unbranched, slightly expanded at the top	Fertile: globose, 19.5–43.5 μm diam.	absent	hemispherical or depressed globose, 9.0–23.5 × 11.0–26.0 μm	fusiform or ellipsoid, 4.0–7.5 × 1.0–4.0 μm	hemispherical, subglobose, globose, or irregular, 9.5–19.0 × 5.5–15.0 μm	unknown	[27]
M. fusiformisporus	PDA: 27 °C 4 d, 90 mm diam., 10 mm high, foccose, granulate, initially white, soon becoming Marguerite Yellow, reverse regular at margin	branched, aseptate when juvenile, septate with age, 4.0–21.5 μm diam.	erect or bent, unbranched	Fertile: globose, 15.0–40.5 μm .	usually absent and occasionally small.	subglobose or globose, 8.0–37.5 × 8.5–32.0 μm	fusiform, 3.0–7.0 × 1.5–3.5 μm	absent	unknown	[27]
M. globosporus	PDA: 25°C 3 d 85 mm diam., 28.3 mm/d, initially white, gradually becoming black-brown, floccose	occasionally branched, aseptate when young, septate with age	erect or few slightly bent, unbranched, hyaline, occasionally with a swelling, 4.8–14.3 µm wide	Fertile: globose, 16.6–76.1 μm diam.	present or absent, if present usually distinct and large	subglobose, globose, ellipsoidal, 5.2–30.2 × 4.5–27 µm	usually ovoid, rarely globose, 3.0–5.1 × 2.6–3.7 µm	globose, 6.6–11.3 × 6.6–11.2 µm	unknown	This study
M. heilongjiangensis	PDA: 27 °C 7 d 90 mm diam., more than 10 mm high, broadly lobed and concentrically zonate, foccose, initially white, gradually becoming Pinkish Cinnamon to Verona Brown	always unbranched when young, branched when old, 2.0–15.5 μm diam.	erect, unbranched, sometimes slightly expanded at the top	Fertile: globose, 18.0–32.0 μm diam.	usually absent, occasionally present but small	subglobose, globose, ellipsoid, or pyriform, 6.0–29.5 × 5.0–21.5 μm	usually ellipsoid, occasionally reniform, 3.5–10.0 × 2.5–6.0 μm	in chains, ellipsoid, ovoid, subglobose, globose or irregular, 5.0–18.0 × 5.5–15.5 μm	unknown	[27]
M. hemisphaericus	PDA: 27 °C 4 d 90 mm diam., foccose, irregular at margin, initially white, soon becoming Ivory Yellow	always unbranched and aseptate when young, branched and septate when old, 1.5–23.5 μm diam.	erect or slightly bent, unbranched, occasionally slightly expanded at the top	Fertile:globose, 17.5–42.5 μm diam. when young, Light Brown to brown when old, smooth, 17.5–42.5 μm in diameter, deliquescent-walled	usually absent, small if present	hemispherical or depressed globose,5.5–20.5 × 6.0–20.0 μm	ovoid, 3.5–7.5 × 1.5–3.5 μm	in chains, variable in shape, cylindrical, ellipsoid, oblong, ovoid, subglobose, globose or irregular, 9.0–23.5 × 7.0–16.5 μm, or 9.0–16.5 μm diam	unknown	[27]
M. homothallicus	PDA: 25 °C 9 d 55 mm diam., 10 mm high, foccose, granulate, lobed at edge, initially white, then becoming Light Black, reverse irregular at margin	branched, aseptate when juvenile, septate with age, 5.0–17.0 μm diam.	erect or slightly bent, unbranched	Fertile: globose, 10.0–22.5 μm diam.	absent	oblong, subglobose and globose, 6.0–13.5 × 6.5–14.5 μm	ellipsoid or subglobose, 7.0–11.0 × 3.0–7.0 μm	absent	homothallic, mainly globose, 39.0–80.0 μm diam.	[27]
M. hyalinosporus	PDA: 27 °C 7 days 70 mm diam., initially white, soon becoming Sea-Foam Yellow, foccose, broadly lobed	frstly mainly in the center, then abundant throughout when old, 1.5–4.5 μm diam.	erect or slightly bent, unbranched, always septate, slightly constricted on the top	Fertile: mostly globose, occasionally subglobose, 13.0–31.0 μm diam.	absent	conical to cylindrical, 9.5–21.0 × 9.5–17.0 μm	fusiform, with droplets, 4.5–7.5 × 2.0–4.0 μm	in chains, moniliform, ovoid, globose, rarely irregular, with droplets, 10.5–20.5 × 10.0–17.5 μm	unknown	[27]
M. lobatus	PDA: 27 °C 6 d 80 mm diam., 10 mm high, foccose, lobed, initially white, soon becoming Baryta Yellow, reverse irregular at margin and Capucine Yellow	unbranched or simply branched, aseptate, 7.5–19.5 μm diam.	erect or bent, unbranched, aseptate, sometimes slightly constricted, very long	Fertile: globose, 36.5–70.0 μm diam.	absent	subglobose or globose, 14.0–32.5 × 15.5–31.0 μm	ovoid, ellipsoid, 3.5–11.0 × 3.0–7.5 μm	absent	unknown	[27]
M. moniliformis	PDA: 27 °C 5 d 90 mm diam., 10 mm high, foccose, granulate, initially white,soon becoming Buf-Yellow, reverse irregular at margin	branched, aseptate when juvenile, septate with age, 4.0–23.5 μm diam.	erect or slightly bent, simply branched, somewhere slightly constricted, 6.0–13.5 μm in diameter	Fertile: globose, 18.0–64.5 μm diam.	distinct present, or absent	subglobose and globose,15.0–30.5 × 17.0–32.0 μm	ovoid, 3.5–5.5 × 2.5–3.5 μm	in chains, ellipsoid, ovoid, subglobose, globose or irregular, 5.5–17.0 × 7.0–15.5 μm	unknown	[27]
M. multimorphus	PDA at 25°C for 9 d, reaching 77 mm in diameter, slowly growing with a growth rate of 8.56 mm/d, initially white, gradually becoming Cream yelllow with age, floccose	usually unbranched, hyaline, occasionally septate	erect or few slightly bent, unbranched, hyaline, sometimes accompanied by a swelling, 5.0–15.8 µm wide. Septa sometimes present in sporangiophores	Fertile: globose, 33.8–70.0 μm diam.	present, usually small	globose, ellipsoidal, pyriform, 10.1–40.0 × 7.5–39.7 µm	mainly fusiform and ellipsoidal, occasionally irregular, 5.4–18.0 × 3.3–7.8 µm	ellipsoidal or irregular, 6.3–16.8 × 8.1–12.5 µm	unknown	This study
M. orientalis	PDA: 27 °C 7 d 90 mm diam., initially white, soon becoming Wax Yellow, foccose, granulate, regular at margin	simply branched, aseptate when juvenile, septate with age, 7.0–31.0 μm diam.	erect or recumbent, mainly unbranched, sometimes septate, slightly constricted, long or short	Fertile: mostly globose, occasionally subglobose, 38.0–56.5 μm diam; Aborted: borne laterally or intercalarily on sporangiophores	sometimes present, always distinct, occasionally large	mostly globose, occasionally subglobose, 17.0–49.5 μm diam.	ovoid, ellipsoid, fusiform or irregular, 3.0–5.5 × 2.0–3.5 μm	moniliform	unknown	[27]
M. polymorphus	PDA: 25°C 3 d 85 mm diameter, 28.3 mm/d, initially white, gradually becoming yellowish-brown with age, floccose	unbranched, hyaline, aseptate when juvenile, septate with age	erect or few slightly bent, occasionally branched, hyaline, 2.2–14.4 µm wide	Fertile: globose, 36.7–49.0 μm diam.	present or absent, usually small	globose, ovoid, ellipsoidal, 5.1–28.3×5.8–24.1 µm	usually fusiform, 3.7–7.0 × 1.9–3.6 µm	in chains, globose, ovoid, cylindrical or irregular, 4.5–17.2 × 3.9–13.9 µm	unknown	This study
M. radiatus	PDA: 27 °C 10 d 60 mm in diam., radiating, initially white, gradually becoming Light Brown, foccose, irregular at margin	branched, 2.5–9.0 μm diam	erect or curved, unbranched	Fertile: globose, 19.0–34.5 μm diam; Aborted: globose, 10.5–13.0 μm diam.	absent	subglobose to globose, 12.5–26.5 × 12.5–25.5 μm	two types: mainly fusiform, with droplets, 3.5–5.5 × 1.5–3.0 μm; rarely globose, 3.0–5.0 μm diam.	in chains, cylindrical, ellipsoid, ovoid or irregular when young, mostly globose, occasionally subglobose when old, 11.0–18.0 μm diam.	unknown	[27]
M. rhizosporus	PDA: 27 °C 7 d 80 mm diam., initially white, gradually becoming Pale Yellow-Orange, foccose, irregular at margin	branched, aseptate when juvenile septate with age, 2.5–11.5 μm diam.	erect, unbranched	Fertile: globose, 22.0–37.5 μm diam.	always absent	ovoid to oblong, 13.5–31.5 × 10.0–22.5 μm	fusiform or ellipsoid, 5.0–6.0 × 2.0–3.0 μm	produced in aerial hyphae and rhizoids; abundant in rhizoids, in chains, variable in shape when young, globose or subglobose when old, in aerial hyphae, cylindrical, ellipsoid, ovoid, subglobose to globose or irregular, 10.0–19.5 × 8.0–13.5 μm	unknown	[27]
M. robustus	PDA: 27 °C 7 d 80 mm diam. granulate, broadly lobed and zonate, initially white, gradually becoming Maize Yellow	unbranched or simply branched, robust, 14.0–77.0 μm diam. substrate hyphae abundant, root-like, branched	erect to curved, unbranched, simply branched, or repeatedly unbranched, rarely with septa at the base on sporangiospores, generally constricted on the top, very long or short	Fertile: mostly globose, occasionally subglobose, 33.0–160.0 μm diam.	usually absent, small if present	hemispherical, conical, subglobose toglobose, 14.5–109.0 × 16.0–105.5 μm	ovoid to globose, 4.0–7.0 × 3.5–6.0 μm	absent	unknown	[27]
M. rongii	MEA: 25 °C 5 d, these were comparatively dense, grayish to yellowish; reverse yellow		unbranched stripes, except for an infrequent single sympodial branch, nonseptate, with granular contents, 4–10 mm high, 10–35 (− 50) μm wide, subequal in width throughout, sometimes swollen at places, erect or slightly bent, slightly attenuated in the uppermost part, terminating in a sporangium	Fertile: globose, up to 120 μm diam.		globose or subglobose to oblong, 30–70 μm diam. or long axis	broadly ellipsoidal to cylindrical or rather irregular, 7–12 (−17) μm in long axis	not observed	not observed	[59]
M. sinosaturninus	PDA: 27 °C 7 d 80 mm diam., broadly lobed, initially white, gradually becoming Ochraceous-Tawny to Dresden Brown, granulate	unbranched or simply branched, 7.5–43.5 μm diam.	erect or bent, simply branched, sympodial, septate usually at the base and sometimes one to several below sporangia, generally constricted on the top, sometimes swollen below sporangia	Fertile: mostly globose, occasionally subglobose, 3.0–105.0 μm diam.	always present, distinct	subglobose to globose, 16.0–37.5 × 14.5–37.0 μm	ovoid to globose, 4.5−10.5 × 3.0−7.0 μm	absent	unknown	[27]
M. tofus	PDA: 24 °C 4 d 90 mm diam., 25 mm in height, growing well at 20-26 °C, development ceased at 33 °C or above, deep olive-buff (Ridgway Plate XL); reverse olivebuff (Ridgway Plate XZ)		erect, (10-)15-30 um in diamand up to 10 mm in length, often with irregular swelling and no septation when young, then smooth and septate withage, with or without yellowish contents, numerous droplets adhering to walls; lateral sympodiallybranched, (3-)5-10 um diam. and 80-340 um long, smooth, with one septum, hyaline	Fertile: globose, axial ones 70-260 um, lateral ones 40-100 um.	present or absent.	obovoid, 30-170 × 35-210 um, pyriform to cylindric, 50-190 × 70-120 um	ovoid to cylindrical-ellipsoid, 8− 20 (− 25) × 5−15 (− 20) um ; irregular, 10− 25 ×8− 20 um	not observed	unknown	[60]
M. xizangensis	PDA: 25°C 3 d 85 mm, 28.3 mm/d, initially white, gradually becoming grayish-white, floccose	unbranched	erect or few slightly bent, unbranched, hyaline, 5.0–17.8 µm wide	Fertile: globose, 23.3–58.6 μm diam.	present or absent, if present usually distinct and large	globose, ellipsoidal, ovoid, sometimes pyriform, 7.9–30.1 × 7.7–29.4 µm	usually ellipsoidal, 3.9–8.4 × 2.4–4.9 µm	mainly globose, 4.0–11.1× 3.9–10.7 µm	unknown	This study
